# Supplementary material for: Gene dosage adaptations to mtDNA depletion and mitochondrial protein stress in budding yeast
Source: G3 (Bethesda). 2023 Dec 21;14(2):jkad272. doi: 10.1093/g3journal/jkad272 (PMC10849340; doi:10.1093/g3journal/jkad272)
Supplement: jkad272_Supplementary_Data [file jkad272_supplementary_data.zip]

Archive with 8 entries (8 files):
- Figure_S1_G3-2023-404544.pdf
- Figure_S2_G3-2023-404544.pdf
- Supplemental_Material_Legends_G3-2023-404544.docx
- Table_S1_G3-2023-404544.xlsx
- Table_S2_G3-2023-404544.pdf
- Table_S3_G3-2023-404544.docx
- Table_S4_G3-2023-404544.docx
- Table_S5_G3-2023-404544.docx
