# Supplementary material for: Gene dosage adaptations to mtDNA depletion and mitochondrial protein stress in budding yeast
Source: G3 (Bethesda). 2023 Dec 21;14(2):jkad272. doi: 10.1093/g3journal/jkad272 (PMC10849340; doi:10.1093/g3journal/jkad272)
Supplement: jkad272_Supplementary_Data [file jkad272_supplementary_data.zip › Table_S1_G3-2023-404544.xlsx]

## Sheet: Barcode read counts
Barcode	Experiment ID	Read count	Experiment #	Condition	Replicate #	Gene
GAAGAGCATGTCGAACACCC	CTAATG	485818	18	mtDNA_t2	3	YKL195W
CCGAGTAGCCAAGAGCATGA	CTAATG	380914	18	mtDNA_t2	3	YLL032C
CATAGCTCTACAGACTTACG	AACCAT	336310	16	mtDNA_t2	1	YML016C
CATAGCTCTACAGACTTACG	CTAATG	316421	18	mtDNA_t2	3	YML016C
CATAGCTCTACAGACTTACG	GGTTGC	305596	17	mtDNA_t2	2	YML016C
GAAGAGCATGTCGAACACCC	AACCAT	263527	16	mtDNA_t2	1	YKL195W
GAAGAGCATGTCGAACACCC	GGTTGC	246928	17	mtDNA_t2	2	YKL195W
TAATGAGCCTGACGACGGTC	AACCAT	192304	16	mtDNA_t2	1	YPL055C
CTATGCAGACGACTTGAGCG	CTAATG	160670	18	mtDNA_t2	3	YPL211W
GCCCAAGTACAATTTCGACG	AACCAT	158857	16	mtDNA_t2	1	YDL229W
CAGATCCATGAATCAGATGC	CTAATG	153934	18	mtDNA_t2	3	YMR287C
GCCCAAGTACAATTTCGACG	CTAATG	148750	18	mtDNA_t2	3	YDL229W
GCGCCGACCACAGAATGATA	AACCAT	139128	16	mtDNA_t2	1	YMR016C
GCCCAAGTACAATTTCGACG	GGTTGC	133363	17	mtDNA_t2	2	YDL229W
GATGAATGCGAACCCAGCAC	CTAATG	125285	18	mtDNA_t2	3	YMR195W
GATGAATGCGAACCCAGCAC	AACCAT	123279	16	mtDNA_t2	1	YMR195W
GAAGCGTTGAGAATGCCTCC	CTAATG	122568	18	mtDNA_t2	3	YOR244W
AATGGAGCGTCCTCACGACT	GGTTGC	115795	17	mtDNA_t2	2	YIL127C
TAATGAGCCTGACGACGGTC	GGTTGC	112923	17	mtDNA_t2	2	YPL055C
GATGAATGCGAACCCAGCAC	GGTTGC	112609	17	mtDNA_t2	2	YMR195W
CTCCAGATTATACGATAGGG	AACCAT	111585	16	mtDNA_t2	1	YOL123W
AAGGTGTTCCAATCCCAAAC	AACCAT	110024	16	mtDNA_t2	1	YKL070W
ACACATCCGCGATTGCGATT	AACCAT	107781	16	mtDNA_t2	1	YOR179C
TGACGCACCCAACGGAATGA	AACCAT	94662	16	mtDNA_t2	1	YGR178C
TGATCTCGGCAATCCCGTTA	AACCAT	91206	16	mtDNA_t2	1	YKL047W
ATTAGCACAGGCTGGGAATC	GCCGTA	91200	15	mtDNA_t1	3	YNL240C
TGACGCACCCAACGGAATGA	CTAATG	86732	18	mtDNA_t2	3	YGR178C
GGACTTCTCAAATCTCGTCA	AACCAT	85741	16	mtDNA_t2	1	YHR112C
TGACGCACCCAACGGAATGA	GGTTGC	82523	17	mtDNA_t2	2	YGR178C
GCGCCGACCACAGAATGATA	GGTTGC	76265	17	mtDNA_t2	2	YMR016C
GCCCTGAATTTAATGCAAGC	CTAATG	76037	18	mtDNA_t2	3	YLR254C
AACCATTAAGCAGACGTGGC	AACCAT	73301	16	mtDNA_t2	1	YLR363C
ACCACGGACTGCATCGGAAG	AACCAT	71733	16	mtDNA_t2	1	YPR153W
TATTAGCTGCCAGGGCTCTG	AACCAT	70791	16	mtDNA_t2	1	YEL029C
GCCGTATCTTAACCTCTTAG	CTAATG	66976	18	mtDNA_t2	3	YNR035C
AAGGTGTTCCAATCCCAAAC	GGTTGC	65899	17	mtDNA_t2	2	YKL070W
TCAGCGGTGACATGCTATTG	CTAATG	65205	18	mtDNA_t2	3	YLL009C
ATTAGCACAGGCTGGGAATC	TATCTG	64742	1	control	1	YNL240C
GCGCGGTTACTAGATTTACT	AACCAT	64694	16	mtDNA_t2	1	YHR088W
ACACATCCGCGATTGCGATT	GGTTGC	63798	17	mtDNA_t2	2	YOR179C
GACCTCGTCTCAGTTGTCGT	GGTTGC	62774	17	mtDNA_t2	2	YDR175C
CTCCAGATTATACGATAGGG	GGTTGC	60791	17	mtDNA_t2	2	YOL123W
AAGAGTGGCACAACGCTCCA	AACCAT	59392	16	mtDNA_t2	1	YML110C
CACCCATTCCAATAGAGTGA	CTAATG	57017	18	mtDNA_t2	3	YGL068W
CACCCATTCCAATAGAGTGA	CTAATG	57017	18	mtDNA_t2	3	YHR062C
CACCCATTCCAATAGAGTGA	AACCAT	55191	16	mtDNA_t2	1	YGL068W
CACCCATTCCAATAGAGTGA	AACCAT	55191	16	mtDNA_t2	1	YHR062C
GGCGTCATAAGAATAGCTGA	AACCAT	54912	16	mtDNA_t2	1	YOL041C
TGATCTCGGCAATCCCGTTA	GGTTGC	54701	17	mtDNA_t2	2	YKL047W
CCCGGCGATCAACAGAGAGA	CTAATG	54670	18	mtDNA_t2	3	YOR186W
ATCATATCAGGCAGAGGACG	CTAATG	54239	18	mtDNA_t2	3	YER136W
GGACTTCTCAAATCTCGTCA	GGTTGC	53706	17	mtDNA_t2	2	YHR112C
GACAACCTAATACGACGTGC	AACCAT	53402	16	mtDNA_t2	1	YDR092W
TCCGACACGACAATGATGCA	AACCAT	52692	16	mtDNA_t2	1	YJL079C
GCTACACCAACATAGGTTCA	CTAATG	52611	18	mtDNA_t2	3	YNL199C
AGACCTCTGCAATAGTGGCC	AACCAT	50862	16	mtDNA_t2	1	YOR099W
CACCTGTGACTACATGCTAG	CTTATG	49936	3	control	3	YGR218W
CACCTGTGACTACATGCTAG	CTTATG	49936	3	control	3	YPR069C
CACCTGTGACTACATGCTAG	CTTATG	49936	3	control	3	YDL207W
CACCTGTGACTACATGCTAG	CTTATG	49936	3	control	3	YBR014C
CACCTGTGACTACATGCTAG	CTTATG	49936	3	control	3	YPL019C
CACCTGTGACTACATGCTAG	CTTATG	49936	3	control	3	YDR084C
CACCTGTGACTACATGCTAG	CTTATG	49936	3	control	3	YDR505C
CACCTGTGACTACATGCTAG	CTTATG	49936	3	control	3	YOR171C
CACCTGTGACTACATGCTAG	CTTATG	49936	3	control	3	YDR492W
CACCTGTGACTACATGCTAG	CTTATG	49936	3	control	3	YDR117C
CACCTGTGACTACATGCTAG	CTTATG	49936	3	control	3	YEL020C
CACCTGTGACTACATGCTAG	CTTATG	49936	3	control	3	YDL236W
CACCTGTGACTACATGCTAG	CTTATG	49936	3	control	3	YMR072W
CACCTGTGACTACATGCTAG	CTTATG	49936	3	control	3	YDR483W
CTCTGTTTGAGCATTTAGGG	AACCAT	49750	16	mtDNA_t2	1	YHR020W
CTCTGTTTGAGCATTTAGGG	AACCAT	49750	16	mtDNA_t2	1	YGR179C
CTCTGTTTGAGCATTTAGGG	AACCAT	49750	16	mtDNA_t2	1	YGR198W
CTCTGTTTGAGCATTTAGGG	AACCAT	49750	16	mtDNA_t2	1	YGR191W
CTCTGTTTGAGCATTTAGGG	AACCAT	49750	16	mtDNA_t2	1	YGR251W
CTCTGTTTGAGCATTTAGGG	AACCAT	49750	16	mtDNA_t2	1	YHR069C
CTCTGTTTGAGCATTTAGGG	AACCAT	49750	16	mtDNA_t2	1	YIL019W
CTCTGTTTGAGCATTTAGGG	AACCAT	49750	16	mtDNA_t2	1	YIL062C
CTCTGTTTGAGCATTTAGGG	AACCAT	49750	16	mtDNA_t2	1	YHR196W
CTCTGTTTGAGCATTTAGGG	AACCAT	49750	16	mtDNA_t2	1	YGR156W
CTCTGTTTGAGCATTTAGGG	AACCAT	49750	16	mtDNA_t2	1	YHR166C
CTCTGTTTGAGCATTTAGGG	AACCAT	49750	16	mtDNA_t2	1	YIL118W
CTCTGTTTGAGCATTTAGGG	CTTATG	48401	3	control	3	YHR020W
CTCTGTTTGAGCATTTAGGG	CTTATG	48401	3	control	3	YGR179C
CTCTGTTTGAGCATTTAGGG	CTTATG	48401	3	control	3	YGR198W
CTCTGTTTGAGCATTTAGGG	CTTATG	48401	3	control	3	YGR191W
CTCTGTTTGAGCATTTAGGG	CTTATG	48401	3	control	3	YGR251W
CTCTGTTTGAGCATTTAGGG	CTTATG	48401	3	control	3	YHR069C
CTCTGTTTGAGCATTTAGGG	CTTATG	48401	3	control	3	YIL019W
CTCTGTTTGAGCATTTAGGG	CTTATG	48401	3	control	3	YIL062C
CTCTGTTTGAGCATTTAGGG	CTTATG	48401	3	control	3	YHR196W
CTCTGTTTGAGCATTTAGGG	CTTATG	48401	3	control	3	YGR156W
CTCTGTTTGAGCATTTAGGG	CTTATG	48401	3	control	3	YHR166C
CTCTGTTTGAGCATTTAGGG	CTTATG	48401	3	control	3	YIL118W
ATTAGCACAGGCTGGGAATC	ATATGA	47940	2	control	2	YNL240C
AAGATGGCCCAATGTGGTGA	AACCAT	47612	16	mtDNA_t2	1	YNL196C
ACCACGGACTGCATCGGAAG	GGTTGC	47459	17	mtDNA_t2	2	YPR153W
GCACTCACTACAGATAGATC	CTAATG	47388	18	mtDNA_t2	3	YER123W
CACCTGTGACTACATGCTAG	GTGCCG	46378	13	mtDNA_t1	1	YGR218W
CACCTGTGACTACATGCTAG	GTGCCG	46378	13	mtDNA_t1	1	YPR069C
CACCTGTGACTACATGCTAG	GTGCCG	46378	13	mtDNA_t1	1	YDL207W
CACCTGTGACTACATGCTAG	GTGCCG	46378	13	mtDNA_t1	1	YBR014C
CACCTGTGACTACATGCTAG	GTGCCG	46378	13	mtDNA_t1	1	YPL019C
CACCTGTGACTACATGCTAG	GTGCCG	46378	13	mtDNA_t1	1	YDR084C
CACCTGTGACTACATGCTAG	GTGCCG	46378	13	mtDNA_t1	1	YDR505C
CACCTGTGACTACATGCTAG	GTGCCG	46378	13	mtDNA_t1	1	YOR171C
CACCTGTGACTACATGCTAG	GTGCCG	46378	13	mtDNA_t1	1	YDR492W
CACCTGTGACTACATGCTAG	GTGCCG	46378	13	mtDNA_t1	1	YDR117C
CACCTGTGACTACATGCTAG	GTGCCG	46378	13	mtDNA_t1	1	YEL020C
CACCTGTGACTACATGCTAG	GTGCCG	46378	13	mtDNA_t1	1	YDL236W
CACCTGTGACTACATGCTAG	GTGCCG	46378	13	mtDNA_t1	1	YMR072W
CACCTGTGACTACATGCTAG	GTGCCG	46378	13	mtDNA_t1	1	YDR483W
AACCATTAAGCAGACGTGGC	GGTTGC	45305	17	mtDNA_t2	2	YLR363C
AATATAGCTGGCGAAGATGC	AACCAT	44923	16	mtDNA_t2	1	YMR286W
CACCTGTGACTACATGCTAG	ATATGA	44598	2	control	2	YGR218W
CACCTGTGACTACATGCTAG	ATATGA	44598	2	control	2	YPR069C
CACCTGTGACTACATGCTAG	ATATGA	44598	2	control	2	YDL207W
CACCTGTGACTACATGCTAG	ATATGA	44598	2	control	2	YBR014C
CACCTGTGACTACATGCTAG	ATATGA	44598	2	control	2	YPL019C
CACCTGTGACTACATGCTAG	ATATGA	44598	2	control	2	YDR084C
CACCTGTGACTACATGCTAG	ATATGA	44598	2	control	2	YDR505C
CACCTGTGACTACATGCTAG	ATATGA	44598	2	control	2	YOR171C
CACCTGTGACTACATGCTAG	ATATGA	44598	2	control	2	YDR492W
CACCTGTGACTACATGCTAG	ATATGA	44598	2	control	2	YDR117C
CACCTGTGACTACATGCTAG	ATATGA	44598	2	control	2	YEL020C
CACCTGTGACTACATGCTAG	ATATGA	44598	2	control	2	YDL236W
CACCTGTGACTACATGCTAG	ATATGA	44598	2	control	2	YMR072W
CACCTGTGACTACATGCTAG	ATATGA	44598	2	control	2	YDR483W
TCATGGCGTTAATGGCTATG	AACCAT	44384	16	mtDNA_t2	1	YOR359W
CACCCATTCCAATAGAGTGA	GGTTGC	44120	17	mtDNA_t2	2	YGL068W
CACCCATTCCAATAGAGTGA	GGTTGC	44120	17	mtDNA_t2	2	YHR062C
TAGGCCAGCATCCGACATAG	AACCAT	43604	16	mtDNA_t2	1	YHR135C
TATTAGCTGCCAGGGCTCTG	GGTTGC	43158	17	mtDNA_t2	2	YEL029C
CTCTGTTTGAGCATTTAGGG	ATATGA	42930	2	control	2	YHR020W
CTCTGTTTGAGCATTTAGGG	ATATGA	42930	2	control	2	YGR179C
CTCTGTTTGAGCATTTAGGG	ATATGA	42930	2	control	2	YGR198W
CTCTGTTTGAGCATTTAGGG	ATATGA	42930	2	control	2	YGR191W
CTCTGTTTGAGCATTTAGGG	ATATGA	42930	2	control	2	YGR251W
CTCTGTTTGAGCATTTAGGG	ATATGA	42930	2	control	2	YHR069C
CTCTGTTTGAGCATTTAGGG	ATATGA	42930	2	control	2	YIL019W
CTCTGTTTGAGCATTTAGGG	ATATGA	42930	2	control	2	YIL062C
CTCTGTTTGAGCATTTAGGG	ATATGA	42930	2	control	2	YHR196W
CTCTGTTTGAGCATTTAGGG	ATATGA	42930	2	control	2	YGR156W
CTCTGTTTGAGCATTTAGGG	ATATGA	42930	2	control	2	YHR166C
CTCTGTTTGAGCATTTAGGG	ATATGA	42930	2	control	2	YIL118W
TTATGACTCAGCAGCGAGCG	AACCAT	42502	16	mtDNA_t2	1	YPL271W
CAGAGTAACGCATGTTCATC	GGTTGC	42248	17	mtDNA_t2	2	YEL018W
CACCTGTGACTACATGCTAG	CGGCAA	42193	14	mtDNA_t1	2	YGR218W
CACCTGTGACTACATGCTAG	CGGCAA	42193	14	mtDNA_t1	2	YPR069C
CACCTGTGACTACATGCTAG	CGGCAA	42193	14	mtDNA_t1	2	YDL207W
CACCTGTGACTACATGCTAG	CGGCAA	42193	14	mtDNA_t1	2	YBR014C
CACCTGTGACTACATGCTAG	CGGCAA	42193	14	mtDNA_t1	2	YPL019C
CACCTGTGACTACATGCTAG	CGGCAA	42193	14	mtDNA_t1	2	YDR084C
CACCTGTGACTACATGCTAG	CGGCAA	42193	14	mtDNA_t1	2	YDR505C
CACCTGTGACTACATGCTAG	CGGCAA	42193	14	mtDNA_t1	2	YOR171C
CACCTGTGACTACATGCTAG	CGGCAA	42193	14	mtDNA_t1	2	YDR492W
CACCTGTGACTACATGCTAG	CGGCAA	42193	14	mtDNA_t1	2	YDR117C
CACCTGTGACTACATGCTAG	CGGCAA	42193	14	mtDNA_t1	2	YEL020C
CACCTGTGACTACATGCTAG	CGGCAA	42193	14	mtDNA_t1	2	YDL236W
CACCTGTGACTACATGCTAG	CGGCAA	42193	14	mtDNA_t1	2	YMR072W
CACCTGTGACTACATGCTAG	CGGCAA	42193	14	mtDNA_t1	2	YDR483W
CCTTGCACAGAAGAGATGGA	CTAATG	42111	18	mtDNA_t2	3	YJL077C
CTCTGTTTGAGCATTTAGGG	CGGCAA	41000	14	mtDNA_t1	2	YHR020W
CTCTGTTTGAGCATTTAGGG	CGGCAA	41000	14	mtDNA_t1	2	YGR179C
CTCTGTTTGAGCATTTAGGG	CGGCAA	41000	14	mtDNA_t1	2	YGR198W
CTCTGTTTGAGCATTTAGGG	CGGCAA	41000	14	mtDNA_t1	2	YGR191W
CTCTGTTTGAGCATTTAGGG	CGGCAA	41000	14	mtDNA_t1	2	YGR251W
CTCTGTTTGAGCATTTAGGG	CGGCAA	41000	14	mtDNA_t1	2	YHR069C
CTCTGTTTGAGCATTTAGGG	CGGCAA	41000	14	mtDNA_t1	2	YIL019W
CTCTGTTTGAGCATTTAGGG	CGGCAA	41000	14	mtDNA_t1	2	YIL062C
CTCTGTTTGAGCATTTAGGG	CGGCAA	41000	14	mtDNA_t1	2	YHR196W
CTCTGTTTGAGCATTTAGGG	CGGCAA	41000	14	mtDNA_t1	2	YGR156W
CTCTGTTTGAGCATTTAGGG	CGGCAA	41000	14	mtDNA_t1	2	YHR166C
CTCTGTTTGAGCATTTAGGG	CGGCAA	41000	14	mtDNA_t1	2	YIL118W
CTCTGTTTGAGCATTTAGGG	GTGCCG	40968	13	mtDNA_t1	1	YHR020W
CTCTGTTTGAGCATTTAGGG	GTGCCG	40968	13	mtDNA_t1	1	YGR179C
CTCTGTTTGAGCATTTAGGG	GTGCCG	40968	13	mtDNA_t1	1	YGR198W
CTCTGTTTGAGCATTTAGGG	GTGCCG	40968	13	mtDNA_t1	1	YGR191W
CTCTGTTTGAGCATTTAGGG	GTGCCG	40968	13	mtDNA_t1	1	YGR251W
CTCTGTTTGAGCATTTAGGG	GTGCCG	40968	13	mtDNA_t1	1	YHR069C
CTCTGTTTGAGCATTTAGGG	GTGCCG	40968	13	mtDNA_t1	1	YIL019W
CTCTGTTTGAGCATTTAGGG	GTGCCG	40968	13	mtDNA_t1	1	YIL062C
CTCTGTTTGAGCATTTAGGG	GTGCCG	40968	13	mtDNA_t1	1	YHR196W
CTCTGTTTGAGCATTTAGGG	GTGCCG	40968	13	mtDNA_t1	1	YGR156W
CTCTGTTTGAGCATTTAGGG	GTGCCG	40968	13	mtDNA_t1	1	YHR166C
CTCTGTTTGAGCATTTAGGG	GTGCCG	40968	13	mtDNA_t1	1	YIL118W
TAAGCCCACGGACTTTAAGG	AACCAT	40703	16	mtDNA_t2	1	YGR118W
ACCTAGCGTCGATACGTGGT	GGTTGC	40663	17	mtDNA_t2	2	YDR449C
TAGGCCAGCATCCGACATAG	CTAATG	40337	18	mtDNA_t2	3	YHR135C
CCAGAGAGCTGACGAATTAC	CTAATG	39756	18	mtDNA_t2	3	YKL189W
AAGAGTGGCACAACGCTCCA	GGTTGC	39336	17	mtDNA_t2	2	YML110C
GGCAGAGCAGCAATCCGATA	CTAATG	39302	18	mtDNA_t2	3	YER165W
ACCTAGCGTCGATACGTGGT	AACCAT	38580	16	mtDNA_t2	1	YDR449C
GCGCGGTTACTAGATTTACT	GGTTGC	38280	17	mtDNA_t2	2	YHR088W
CTCTGTTTGAGCATTTAGGG	GGTTGC	37869	17	mtDNA_t2	2	YHR020W
CTCTGTTTGAGCATTTAGGG	GGTTGC	37869	17	mtDNA_t2	2	YGR179C
CTCTGTTTGAGCATTTAGGG	GGTTGC	37869	17	mtDNA_t2	2	YGR198W
CTCTGTTTGAGCATTTAGGG	GGTTGC	37869	17	mtDNA_t2	2	YGR191W
CTCTGTTTGAGCATTTAGGG	GGTTGC	37869	17	mtDNA_t2	2	YGR251W
CTCTGTTTGAGCATTTAGGG	GGTTGC	37869	17	mtDNA_t2	2	YHR069C
CTCTGTTTGAGCATTTAGGG	GGTTGC	37869	17	mtDNA_t2	2	YIL019W
CTCTGTTTGAGCATTTAGGG	GGTTGC	37869	17	mtDNA_t2	2	YIL062C
CTCTGTTTGAGCATTTAGGG	GGTTGC	37869	17	mtDNA_t2	2	YHR196W
CTCTGTTTGAGCATTTAGGG	GGTTGC	37869	17	mtDNA_t2	2	YGR156W
CTCTGTTTGAGCATTTAGGG	GGTTGC	37869	17	mtDNA_t2	2	YHR166C
CTCTGTTTGAGCATTTAGGG	GGTTGC	37869	17	mtDNA_t2	2	YIL118W
AAATACGCGGTCGCAGTGAT	CTAATG	37549	18	mtDNA_t2	3	YBR143C
GACCTCGTCTCAGTTGTCGT	AACCAT	37484	16	mtDNA_t2	1	YDR175C
GCCGCCGCTCAATAAATTAA	CTAATG	36961	18	mtDNA_t2	3	YDL217C
AACTAGCGGGAAGCTCTTGC	GGTTGC	35778	17	mtDNA_t2	2	YBL078C
ATTAGGCTTGCAGTCCGCGT	AACCAT	35493	16	mtDNA_t2	1	YBR185C
CACCTGTGACTACATGCTAG	TATCTG	35284	1	control	1	YGR218W
CACCTGTGACTACATGCTAG	TATCTG	35284	1	control	1	YPR069C
CACCTGTGACTACATGCTAG	TATCTG	35284	1	control	1	YDL207W
CACCTGTGACTACATGCTAG	TATCTG	35284	1	control	1	YBR014C
CACCTGTGACTACATGCTAG	TATCTG	35284	1	control	1	YPL019C
CACCTGTGACTACATGCTAG	TATCTG	35284	1	control	1	YDR084C
CACCTGTGACTACATGCTAG	TATCTG	35284	1	control	1	YDR505C
CACCTGTGACTACATGCTAG	TATCTG	35284	1	control	1	YOR171C
CACCTGTGACTACATGCTAG	TATCTG	35284	1	control	1	YDR492W
CACCTGTGACTACATGCTAG	TATCTG	35284	1	control	1	YDR117C
CACCTGTGACTACATGCTAG	TATCTG	35284	1	control	1	YEL020C
CACCTGTGACTACATGCTAG	TATCTG	35284	1	control	1	YDL236W
CACCTGTGACTACATGCTAG	TATCTG	35284	1	control	1	YMR072W
CACCTGTGACTACATGCTAG	TATCTG	35284	1	control	1	YDR483W
ATTAGCACAGGCTGGGAATC	CGGCAA	35184	14	mtDNA_t1	2	YNL240C
ATTGCATTCGCATTTCCGAT	CTAATG	35130	18	mtDNA_t2	3	YNL330C
AGACCTCTGCAATAGTGGCC	GGTTGC	34908	17	mtDNA_t2	2	YOR099W
TTATGACTCAGCAGCGAGCG	GGTTGC	34691	17	mtDNA_t2	2	YPL271W
TCCGACACGACAATGATGCA	GGTTGC	34580	17	mtDNA_t2	2	YJL079C
CACCTGTGACTACATGCTAG	GCCGTA	34550	15	mtDNA_t1	3	YGR218W
CACCTGTGACTACATGCTAG	GCCGTA	34550	15	mtDNA_t1	3	YPR069C
CACCTGTGACTACATGCTAG	GCCGTA	34550	15	mtDNA_t1	3	YDL207W
CACCTGTGACTACATGCTAG	GCCGTA	34550	15	mtDNA_t1	3	YBR014C
CACCTGTGACTACATGCTAG	GCCGTA	34550	15	mtDNA_t1	3	YPL019C
CACCTGTGACTACATGCTAG	GCCGTA	34550	15	mtDNA_t1	3	YDR084C
CACCTGTGACTACATGCTAG	GCCGTA	34550	15	mtDNA_t1	3	YDR505C
CACCTGTGACTACATGCTAG	GCCGTA	34550	15	mtDNA_t1	3	YOR171C
CACCTGTGACTACATGCTAG	GCCGTA	34550	15	mtDNA_t1	3	YDR492W
CACCTGTGACTACATGCTAG	GCCGTA	34550	15	mtDNA_t1	3	YDR117C
CACCTGTGACTACATGCTAG	GCCGTA	34550	15	mtDNA_t1	3	YEL020C
CACCTGTGACTACATGCTAG	GCCGTA	34550	15	mtDNA_t1	3	YDL236W
CACCTGTGACTACATGCTAG	GCCGTA	34550	15	mtDNA_t1	3	YMR072W
CACCTGTGACTACATGCTAG	GCCGTA	34550	15	mtDNA_t1	3	YDR483W
GCACTCACTACAGATAGATC	AACCAT	34149	16	mtDNA_t2	1	YER123W
TTATGACTCAGCAGCGAGCG	CTAATG	34089	18	mtDNA_t2	3	YPL271W
GGCAGAGCAGCAATCCGATA	AACCAT	34061	16	mtDNA_t2	1	YER165W
TAAGACCGCCCAACGAGTGA	CTAATG	33878	18	mtDNA_t2	3	YGR193C
GGCGTCATAAGAATAGCTGA	GGTTGC	33622	17	mtDNA_t2	2	YOL041C
CACTCTGTTTGAATGATGGG	AACCAT	33298	16	mtDNA_t2	1	YIL148W
AAGCTCCAGTCAGATCATCG	CTAATG	33116	18	mtDNA_t2	3	YNR069C
CACCTGTGACTACATGCTAG	AACCAT	33104	16	mtDNA_t2	1	YGR218W
CACCTGTGACTACATGCTAG	AACCAT	33104	16	mtDNA_t2	1	YPR069C
CACCTGTGACTACATGCTAG	AACCAT	33104	16	mtDNA_t2	1	YDL207W
CACCTGTGACTACATGCTAG	AACCAT	33104	16	mtDNA_t2	1	YBR014C
CACCTGTGACTACATGCTAG	AACCAT	33104	16	mtDNA_t2	1	YPL019C
CACCTGTGACTACATGCTAG	AACCAT	33104	16	mtDNA_t2	1	YDR084C
CACCTGTGACTACATGCTAG	AACCAT	33104	16	mtDNA_t2	1	YDR505C
CACCTGTGACTACATGCTAG	AACCAT	33104	16	mtDNA_t2	1	YOR171C
CACCTGTGACTACATGCTAG	AACCAT	33104	16	mtDNA_t2	1	YDR492W
CACCTGTGACTACATGCTAG	AACCAT	33104	16	mtDNA_t2	1	YDR117C
CACCTGTGACTACATGCTAG	AACCAT	33104	16	mtDNA_t2	1	YEL020C
CACCTGTGACTACATGCTAG	AACCAT	33104	16	mtDNA_t2	1	YDL236W
CACCTGTGACTACATGCTAG	AACCAT	33104	16	mtDNA_t2	1	YMR072W
CACCTGTGACTACATGCTAG	AACCAT	33104	16	mtDNA_t2	1	YDR483W
CTCTGCGCGAGAAACAGGAA	CTAATG	32962	18	mtDNA_t2	3	YJL141C
CTACCCTAGTGGTGGAACTG	AACCAT	32742	16	mtDNA_t2	1	YGL093W
GACAACCTAATACGACGTGC	GGTTGC	32672	17	mtDNA_t2	2	YDR092W
CTCTGTTTGAGCATTTAGGG	TATCTG	32286	1	control	1	YHR020W
CTCTGTTTGAGCATTTAGGG	TATCTG	32286	1	control	1	YGR179C
CTCTGTTTGAGCATTTAGGG	TATCTG	32286	1	control	1	YGR198W
CTCTGTTTGAGCATTTAGGG	TATCTG	32286	1	control	1	YGR191W
CTCTGTTTGAGCATTTAGGG	TATCTG	32286	1	control	1	YGR251W
CTCTGTTTGAGCATTTAGGG	TATCTG	32286	1	control	1	YHR069C
CTCTGTTTGAGCATTTAGGG	TATCTG	32286	1	control	1	YIL019W
CTCTGTTTGAGCATTTAGGG	TATCTG	32286	1	control	1	YIL062C
CTCTGTTTGAGCATTTAGGG	TATCTG	32286	1	control	1	YHR196W
CTCTGTTTGAGCATTTAGGG	TATCTG	32286	1	control	1	YGR156W
CTCTGTTTGAGCATTTAGGG	TATCTG	32286	1	control	1	YHR166C
CTCTGTTTGAGCATTTAGGG	TATCTG	32286	1	control	1	YIL118W
GACCTCGTCTCAGTTGTCGT	CTAATG	32283	18	mtDNA_t2	3	YDR175C
CTCTGTTTGAGCATTTAGGG	CTAATG	31613	18	mtDNA_t2	3	YHR020W
CTCTGTTTGAGCATTTAGGG	CTAATG	31613	18	mtDNA_t2	3	YGR179C
CTCTGTTTGAGCATTTAGGG	CTAATG	31613	18	mtDNA_t2	3	YGR198W
CTCTGTTTGAGCATTTAGGG	CTAATG	31613	18	mtDNA_t2	3	YGR191W
CTCTGTTTGAGCATTTAGGG	CTAATG	31613	18	mtDNA_t2	3	YGR251W
CTCTGTTTGAGCATTTAGGG	CTAATG	31613	18	mtDNA_t2	3	YHR069C
CTCTGTTTGAGCATTTAGGG	CTAATG	31613	18	mtDNA_t2	3	YIL019W
CTCTGTTTGAGCATTTAGGG	CTAATG	31613	18	mtDNA_t2	3	YIL062C
CTCTGTTTGAGCATTTAGGG	CTAATG	31613	18	mtDNA_t2	3	YHR196W
CTCTGTTTGAGCATTTAGGG	CTAATG	31613	18	mtDNA_t2	3	YGR156W
CTCTGTTTGAGCATTTAGGG	CTAATG	31613	18	mtDNA_t2	3	YHR166C
CTCTGTTTGAGCATTTAGGG	CTAATG	31613	18	mtDNA_t2	3	YIL118W
CCGAGGGTATAATTCGTTAC	CTAATG	31071	18	mtDNA_t2	3	YGR033C
GGCAGAGCAGCAATCCGATA	GGTTGC	31050	17	mtDNA_t2	2	YER165W
TAGTGCTCGGCAGCTCTAGT	GGTTGC	30953	17	mtDNA_t2	2	YOR371C
CTCTGTTTGAGCATTTAGGG	GCCGTA	30776	15	mtDNA_t1	3	YHR020W
CTCTGTTTGAGCATTTAGGG	GCCGTA	30776	15	mtDNA_t1	3	YGR179C
CTCTGTTTGAGCATTTAGGG	GCCGTA	30776	15	mtDNA_t1	3	YGR198W
CTCTGTTTGAGCATTTAGGG	GCCGTA	30776	15	mtDNA_t1	3	YGR191W
CTCTGTTTGAGCATTTAGGG	GCCGTA	30776	15	mtDNA_t1	3	YGR251W
CTCTGTTTGAGCATTTAGGG	GCCGTA	30776	15	mtDNA_t1	3	YHR069C
CTCTGTTTGAGCATTTAGGG	GCCGTA	30776	15	mtDNA_t1	3	YIL019W
CTCTGTTTGAGCATTTAGGG	GCCGTA	30776	15	mtDNA_t1	3	YIL062C
CTCTGTTTGAGCATTTAGGG	GCCGTA	30776	15	mtDNA_t1	3	YHR196W
CTCTGTTTGAGCATTTAGGG	GCCGTA	30776	15	mtDNA_t1	3	YGR156W
CTCTGTTTGAGCATTTAGGG	GCCGTA	30776	15	mtDNA_t1	3	YHR166C
CTCTGTTTGAGCATTTAGGG	GCCGTA	30776	15	mtDNA_t1	3	YIL118W
AGAACTACATTCCGCGCAAG	CTTATG	30322	3	control	3	YCL043C
AGAACTACATTCCGCGCAAG	CTTATG	30322	3	control	3	YDL208W
AGAACTACATTCCGCGCAAG	CTTATG	30322	3	control	3	YHR005C-A
AGAACTACATTCCGCGCAAG	CTTATG	30322	3	control	3	YJR016C
AGAACTACATTCCGCGCAAG	CTTATG	30322	3	control	3	YPL085W
AGAACTACATTCCGCGCAAG	CTTATG	30322	3	control	3	YKR071C
AGAACTACATTCCGCGCAAG	CTTATG	30322	3	control	3	YPL217C
AGAACTACATTCCGCGCAAG	CTTATG	30322	3	control	3	YER104W
AGAACTACATTCCGCGCAAG	CTTATG	30322	3	control	3	YJR017C
TAGGCCAGCATCCGACATAG	GGTTGC	30266	17	mtDNA_t2	2	YHR135C
CACCTGTGACTACATGCTAG	GGTTGC	29942	17	mtDNA_t2	2	YGR218W
CACCTGTGACTACATGCTAG	GGTTGC	29942	17	mtDNA_t2	2	YPR069C
CACCTGTGACTACATGCTAG	GGTTGC	29942	17	mtDNA_t2	2	YDL207W
CACCTGTGACTACATGCTAG	GGTTGC	29942	17	mtDNA_t2	2	YBR014C
CACCTGTGACTACATGCTAG	GGTTGC	29942	17	mtDNA_t2	2	YPL019C
CACCTGTGACTACATGCTAG	GGTTGC	29942	17	mtDNA_t2	2	YDR084C
CACCTGTGACTACATGCTAG	GGTTGC	29942	17	mtDNA_t2	2	YDR505C
CACCTGTGACTACATGCTAG	GGTTGC	29942	17	mtDNA_t2	2	YOR171C
CACCTGTGACTACATGCTAG	GGTTGC	29942	17	mtDNA_t2	2	YDR492W
CACCTGTGACTACATGCTAG	GGTTGC	29942	17	mtDNA_t2	2	YDR117C
CACCTGTGACTACATGCTAG	GGTTGC	29942	17	mtDNA_t2	2	YEL020C
CACCTGTGACTACATGCTAG	GGTTGC	29942	17	mtDNA_t2	2	YDL236W
CACCTGTGACTACATGCTAG	GGTTGC	29942	17	mtDNA_t2	2	YMR072W
CACCTGTGACTACATGCTAG	GGTTGC	29942	17	mtDNA_t2	2	YDR483W
CCGAGGGTATAATTCGTTAC	AACCAT	29915	16	mtDNA_t2	1	YGR033C
AAGATGGCCCAATGTGGTGA	GGTTGC	29620	17	mtDNA_t2	2	YNL196C
CACTCTGTTTGAATGATGGG	CTAATG	29414	18	mtDNA_t2	3	YIL148W
GAGATCAGACTCCTACACAG	GGTTGC	29412	17	mtDNA_t2	2	YMR097C
TCCGATCTACCAAGACAGGA	AACCAT	29223	16	mtDNA_t2	1	YGR146C
TCATGGCGTTAATGGCTATG	GGTTGC	29093	17	mtDNA_t2	2	YOR359W
AATATAGCTGGCGAAGATGC	GGTTGC	29084	17	mtDNA_t2	2	YMR286W
AAGGATGTCTAACACTCTCC	AACCAT	28962	16	mtDNA_t2	1	YBL005W
ACATGGTCTAAACGCTTCGA	GGTTGC	28623	17	mtDNA_t2	2	YNL081C
GCCCGAGAATCCAAGGCATA	CTAATG	28515	18	mtDNA_t2	3	YOR189W
AGAACTACATTCCGCGCAAG	ATATGA	28445	2	control	2	YCL043C
AGAACTACATTCCGCGCAAG	ATATGA	28445	2	control	2	YDL208W
AGAACTACATTCCGCGCAAG	ATATGA	28445	2	control	2	YHR005C-A
AGAACTACATTCCGCGCAAG	ATATGA	28445	2	control	2	YJR016C
AGAACTACATTCCGCGCAAG	ATATGA	28445	2	control	2	YPL085W
AGAACTACATTCCGCGCAAG	ATATGA	28445	2	control	2	YKR071C
AGAACTACATTCCGCGCAAG	ATATGA	28445	2	control	2	YPL217C
AGAACTACATTCCGCGCAAG	ATATGA	28445	2	control	2	YER104W
AGAACTACATTCCGCGCAAG	ATATGA	28445	2	control	2	YJR017C
TAAGCCCACGGACTTTAAGG	GGTTGC	28071	17	mtDNA_t2	2	YGR118W
CACCACAGGAGGGTAAATGC	GGTTGC	27727	17	mtDNA_t2	2	YDL025C
TACGGATCTCAGAGGTCCTG	GGTTGC	27668	17	mtDNA_t2	2	YJL165C
GGAGTACCAACATATCCCGA	CTAATG	27642	18	mtDNA_t2	3	YDR035W
GACTACCTTTAACTATCGCG	GGTTGC	27625	17	mtDNA_t2	2	YKR102W
GAAGCGTTGAGAATGCCTCC	GGTTGC	27531	17	mtDNA_t2	2	YOR244W
ACCGGGACCAGAGATACTTC	GGTTGC	27306	17	mtDNA_t2	2	YPR088C
ACCGGGACCAGAGATACTTC	GGTTGC	27306	17	mtDNA_t2	2	YKL196C
TGCTGGCCGAAAGAACCCAA	AACCAT	27096	16	mtDNA_t2	1	YDR228C
TACGGATCTCAGAGGTCCTG	AACCAT	26809	16	mtDNA_t2	1	YJL165C
AACATTGGGAAAGCCGCGCA	AACCAT	26359	16	mtDNA_t2	1	YNL093W
AAACGAGCAGGTGTGTCAAT	AACCAT	26335	16	mtDNA_t2	1	YBR096W
CACCTGTGACTACATGCTAG	CTAATG	26282	18	mtDNA_t2	3	YGR218W
CACCTGTGACTACATGCTAG	CTAATG	26282	18	mtDNA_t2	3	YPR069C
CACCTGTGACTACATGCTAG	CTAATG	26282	18	mtDNA_t2	3	YDL207W
CACCTGTGACTACATGCTAG	CTAATG	26282	18	mtDNA_t2	3	YBR014C
CACCTGTGACTACATGCTAG	CTAATG	26282	18	mtDNA_t2	3	YPL019C
CACCTGTGACTACATGCTAG	CTAATG	26282	18	mtDNA_t2	3	YDR084C
CACCTGTGACTACATGCTAG	CTAATG	26282	18	mtDNA_t2	3	YDR505C
CACCTGTGACTACATGCTAG	CTAATG	26282	18	mtDNA_t2	3	YOR171C
CACCTGTGACTACATGCTAG	CTAATG	26282	18	mtDNA_t2	3	YDR492W
CACCTGTGACTACATGCTAG	CTAATG	26282	18	mtDNA_t2	3	YDR117C
CACCTGTGACTACATGCTAG	CTAATG	26282	18	mtDNA_t2	3	YEL020C
CACCTGTGACTACATGCTAG	CTAATG	26282	18	mtDNA_t2	3	YDL236W
CACCTGTGACTACATGCTAG	CTAATG	26282	18	mtDNA_t2	3	YMR072W
CACCTGTGACTACATGCTAG	CTAATG	26282	18	mtDNA_t2	3	YDR483W
GCACTCACTACAGATAGATC	GGTTGC	26223	17	mtDNA_t2	2	YER123W
AGAACTACATTCCGCGCAAG	GTGCCG	26206	13	mtDNA_t1	1	YCL043C
AGAACTACATTCCGCGCAAG	GTGCCG	26206	13	mtDNA_t1	1	YDL208W
AGAACTACATTCCGCGCAAG	GTGCCG	26206	13	mtDNA_t1	1	YHR005C-A
AGAACTACATTCCGCGCAAG	GTGCCG	26206	13	mtDNA_t1	1	YJR016C
AGAACTACATTCCGCGCAAG	GTGCCG	26206	13	mtDNA_t1	1	YPL085W
AGAACTACATTCCGCGCAAG	GTGCCG	26206	13	mtDNA_t1	1	YKR071C
AGAACTACATTCCGCGCAAG	GTGCCG	26206	13	mtDNA_t1	1	YPL217C
AGAACTACATTCCGCGCAAG	GTGCCG	26206	13	mtDNA_t1	1	YER104W
AGAACTACATTCCGCGCAAG	GTGCCG	26206	13	mtDNA_t1	1	YJR017C
CCGCCAGTTTAGAATTAACC	AACCAT	25771	16	mtDNA_t2	1	YGR034W
CACTCTGTTTGAATGATGGG	GGTTGC	25354	17	mtDNA_t2	2	YIL148W
ACCGGGACCAGAGATACTTC	AACCAT	25068	16	mtDNA_t2	1	YPR088C
ACCGGGACCAGAGATACTTC	AACCAT	25068	16	mtDNA_t2	1	YKL196C
CAGAGTAACGCATGTTCATC	CTTATG	24995	3	control	3	YEL018W
GCCCTGAATTTAATGCAAGC	AACCAT	24643	16	mtDNA_t2	1	YLR254C
AATTCTCCCTAAGGTCCGAG	AACCAT	24462	16	mtDNA_t2	1	YGR017W
CGGGCGACATAAGCAGATAC	AACCAT	24213	16	mtDNA_t2	1	YKL150W
TACGGATCTCAGAGGTCCTG	CTAATG	24193	18	mtDNA_t2	3	YJL165C
CACCACAGGAGGGTAAATGC	AACCAT	24146	16	mtDNA_t2	1	YDL025C
TCATGGCGTTAATGGCTATG	CTAATG	23865	18	mtDNA_t2	3	YOR359W
AGAACTACATTCCGCGCAAG	CGGCAA	23662	14	mtDNA_t1	2	YCL043C
AGAACTACATTCCGCGCAAG	CGGCAA	23662	14	mtDNA_t1	2	YDL208W
AGAACTACATTCCGCGCAAG	CGGCAA	23662	14	mtDNA_t1	2	YHR005C-A
AGAACTACATTCCGCGCAAG	CGGCAA	23662	14	mtDNA_t1	2	YJR016C
AGAACTACATTCCGCGCAAG	CGGCAA	23662	14	mtDNA_t1	2	YPL085W
AGAACTACATTCCGCGCAAG	CGGCAA	23662	14	mtDNA_t1	2	YKR071C
AGAACTACATTCCGCGCAAG	CGGCAA	23662	14	mtDNA_t1	2	YPL217C
AGAACTACATTCCGCGCAAG	CGGCAA	23662	14	mtDNA_t1	2	YER104W
AGAACTACATTCCGCGCAAG	CGGCAA	23662	14	mtDNA_t1	2	YJR017C
TGCACCACGAAAGCGGTACA	CTAATG	23341	18	mtDNA_t2	3	YLR074C
ATTAGGCTTGCAGTCCGCGT	GGTTGC	23073	17	mtDNA_t2	2	YBR185C
GTACTATTCACAGTCCTGCG	CTAATG	22733	18	mtDNA_t2	3	YLR455W
GAACGCACTGCAAGTATGTA	CTAATG	22728	18	mtDNA_t2	3	YOR061W
AACGCATACTCAGTCGGAGG	GGTTGC	22662	17	mtDNA_t2	2	YBR072W
TCCGATCTACCAAGACAGGA	GGTTGC	22538	17	mtDNA_t2	2	YGR146C
ATTAGCACAGGCTGGGAATC	GTGCCG	22179	13	mtDNA_t1	1	YNL240C
AGGAGCTTGTCTAATATCGG	AACCAT	22178	16	mtDNA_t2	1	YMR081C
CCGAGGGTATAATTCGTTAC	GGTTGC	22060	17	mtDNA_t2	2	YGR033C
AAGGATGTCTAACACTCTCC	GGTTGC	21990	17	mtDNA_t2	2	YBL005W
GTTCGCCACCAAGGAAATCA	AACCAT	21976	16	mtDNA_t2	1	YDR006C
CCCGTAGACCTAAGTTATTC	CTAATG	21967	18	mtDNA_t2	3	YGR041W
AGAACTACATTCCGCGCAAG	TATCTG	21921	1	control	1	YCL043C
AGAACTACATTCCGCGCAAG	TATCTG	21921	1	control	1	YDL208W
AGAACTACATTCCGCGCAAG	TATCTG	21921	1	control	1	YHR005C-A
AGAACTACATTCCGCGCAAG	TATCTG	21921	1	control	1	YJR016C
AGAACTACATTCCGCGCAAG	TATCTG	21921	1	control	1	YPL085W
AGAACTACATTCCGCGCAAG	TATCTG	21921	1	control	1	YKR071C
AGAACTACATTCCGCGCAAG	TATCTG	21921	1	control	1	YPL217C
AGAACTACATTCCGCGCAAG	TATCTG	21921	1	control	1	YER104W
AGAACTACATTCCGCGCAAG	TATCTG	21921	1	control	1	YJR017C
TTCTGACGACGAGCGTACTG	CTAATG	21786	18	mtDNA_t2	3	YHR157W
ATTAGCACAGGCTGGGAATC	AACCAT	21667	16	mtDNA_t2	1	YNL240C
ACAGTTCAGACATGAGAGTC	CTAATG	21562	18	mtDNA_t2	3	YMR034C
CAGAGAGGTAAACTTCCTGA	AACCAT	21399	16	mtDNA_t2	1	YCL063W
GCAACAAATGAATGGCTTCC	AACCAT	21364	16	mtDNA_t2	1	YOR251C
AGTACACTTGAACTCCATGC	AACCAT	21287	16	mtDNA_t2	1	YLR388W
TACACGAACCTACACGTTGA	CTAATG	21276	18	mtDNA_t2	3	YGR214W
TTATGACTCAGCAGCGAGCG	CTTATG	21243	3	control	3	YPL271W
ATGAGCGTCCTACGACTGCT	CTAATG	21083	18	mtDNA_t2	3	YAL034C
GCCACTTGAACATAATGGAC	CTAATG	21017	18	mtDNA_t2	3	YKL117W
GCCGTAGTAACAAGCTCACA	GGTTGC	20822	17	mtDNA_t2	2	YOR047C
GCCGTAGTAACAAGCTCACA	GGTTGC	20822	17	mtDNA_t2	2	YIR008C
CAGAGTAACGCATGTTCATC	ATATGA	20818	2	control	2	YEL018W
ACCAAGTGTGACCAACGTGA	CTTATG	20806	3	control	3	YGR195W
GACTACCTTTAACTATCGCG	CTAATG	20757	18	mtDNA_t2	3	YKR102W
GACTACCTTTAACTATCGCG	AACCAT	20736	16	mtDNA_t2	1	YKR102W
ACCAAGTGTGACCAACGTGA	GTGCCG	20196	13	mtDNA_t1	1	YGR195W
TACATACCACGACCTTGAAG	AACCAT	20190	16	mtDNA_t2	1	YPR166C
CAGAGTAACGCATGTTCATC	GTGCCG	20090	13	mtDNA_t1	1	YEL018W
AGGAGACGCCACATCGTATC	CTAATG	19974	18	mtDNA_t2	3	YJL189W
AGGAGACGCCACATCGTATC	CTAATG	19974	18	mtDNA_t2	3	YHL046C
ATTTCGGACGCCAGTTCCTG	AACCAT	19854	16	mtDNA_t2	1	YJL184W
TACGGATCTCAGAGGTCCTG	CTTATG	19740	3	control	3	YJL165C
GAGATCAGACTCCTACACAG	AACCAT	19730	16	mtDNA_t2	1	YMR097C
GACATACGCACATAGGCTAC	CTAATG	19630	18	mtDNA_t2	3	YOR292C
GATATGTGTCAATGCTCTCC	AACCAT	19552	16	mtDNA_t2	1	YMR201C
AGAACTACATTCCGCGCAAG	GCCGTA	19518	15	mtDNA_t1	3	YCL043C
AGAACTACATTCCGCGCAAG	GCCGTA	19518	15	mtDNA_t1	3	YDL208W
AGAACTACATTCCGCGCAAG	GCCGTA	19518	15	mtDNA_t1	3	YHR005C-A
AGAACTACATTCCGCGCAAG	GCCGTA	19518	15	mtDNA_t1	3	YJR016C
AGAACTACATTCCGCGCAAG	GCCGTA	19518	15	mtDNA_t1	3	YPL085W
AGAACTACATTCCGCGCAAG	GCCGTA	19518	15	mtDNA_t1	3	YKR071C
AGAACTACATTCCGCGCAAG	GCCGTA	19518	15	mtDNA_t1	3	YPL217C
AGAACTACATTCCGCGCAAG	GCCGTA	19518	15	mtDNA_t1	3	YER104W
AGAACTACATTCCGCGCAAG	GCCGTA	19518	15	mtDNA_t1	3	YJR017C
ACCGGGACCAGAGATACTTC	CTAATG	19382	18	mtDNA_t2	3	YPR088C
ACCGGGACCAGAGATACTTC	CTAATG	19382	18	mtDNA_t2	3	YKL196C
AAGGATGTCTAACACTCTCC	CTAATG	19284	18	mtDNA_t2	3	YBL005W
CGGGCGACATAAGCAGATAC	CTAATG	19244	18	mtDNA_t2	3	YKL150W
CCCACGACTTCATATTGTTG	CTTATG	19157	3	control	3	YHR022C-A
ATTAGCACAGGCTGGGAATC	CTTATG	19147	3	control	3	YNL240C
GTACTATTCACAGTCCTGCG	AACCAT	19028	16	mtDNA_t2	1	YLR455W
ATCATATCAGGCAGAGGACG	GGTTGC	18967	17	mtDNA_t2	2	YER136W
ATGACGTGTCGATCACTTCT	CTTATG	18809	3	control	3	YIL102C
GCCCAGGCTAAATGTTAAGA	CTAATG	18779	18	mtDNA_t2	3	YDR025W
AGATCGACGAGATTTCTAGG	CTAATG	18776	18	mtDNA_t2	3	YBR078W
ATGACGTGTCGATCACTTCT	GTGCCG	18573	13	mtDNA_t1	1	YIL102C
CTGACTTAGTGCATACTGCT	CTAATG	18540	18	mtDNA_t2	3	YAL033W
GCCAGACGGACAATGTTAGA	CTTATG	18410	3	control	3	YDR464W
GCCAGACGGACAATGTTAGA	CTTATG	18410	3	control	3	YML108W
CCATAGCACCAAGATTGTGA	CTAATG	18178	18	mtDNA_t2	3	YPL184C
GGACATCATACCAAGCCTGA	AACCAT	18167	16	mtDNA_t2	1	YGR181W
CAGAGTAACGCATGTTCATC	CGGCAA	18092	14	mtDNA_t1	2	YEL018W
CCAGACCATTAACGGTTCTC	GGTTGC	18039	17	mtDNA_t2	2	YDL047W
CGCCTAAGACCGGATAAAGA	CTAATG	18032	18	mtDNA_t2	3	YAL016W
ACCAAGTGTGACCAACGTGA	CGGCAA	18013	14	mtDNA_t1	2	YGR195W
AAACGAGCAGGTGTGTCAAT	GGTTGC	18002	17	mtDNA_t2	2	YBR096W
ACCAAGTGTGACCAACGTGA	ATATGA	17854	2	control	2	YGR195W
TCCGATCTACCAAGACAGGA	CTAATG	17832	18	mtDNA_t2	3	YGR146C
TTATGACTCAGCAGCGAGCG	ATATGA	17762	2	control	2	YPL271W
CAGCAGGTGAAACGATGCCA	GGTTGC	17734	17	mtDNA_t2	2	YEL003W
GGCATACCGACAACGATTCA	CTAATG	17734	18	mtDNA_t2	3	YPL128C
AATGGCGTCGCACGTCCTAT	CTTATG	17593	3	control	3	YBR155W
GAACGCACTGCAAGTATGTA	AACCAT	17443	16	mtDNA_t2	1	YOR061W
ATGAACTTGCGCTCAATTCC	CTTATG	17418	3	control	3	YAL008W
ATGAACTTGCGCTCAATTCC	CTTATG	17418	3	control	3	YDR374C
CACTGTGTAGCAGCCGGTAT	CTAATG	17400	18	mtDNA_t2	3	YOR042W
GCCCAGGCTAAATGTTAAGA	AACCAT	17379	16	mtDNA_t2	1	YDR025W
GTACTATTCACAGTCCTGCG	GGTTGC	17372	17	mtDNA_t2	2	YLR455W
AATCATCAGTAAGGAGGGTC	CTAATG	17370	18	mtDNA_t2	3	YPR007C
AACATTGGGAAAGCCGCGCA	GGTTGC	17295	17	mtDNA_t2	2	YNL093W
ATTACTCTACGCAGCGGAGG	CTAATG	17250	18	mtDNA_t2	3	YBR071W
GGGCACACTAGGAAACTCCA	CTAATG	17221	18	mtDNA_t2	3	YDL241W
CGGGCGACATAAGCAGATAC	GGTTGC	17200	17	mtDNA_t2	2	YKL150W
ACAGCGATGGAACTTACGGC	AACCAT	17110	16	mtDNA_t2	1	YBL054W
TGCTGGCCGAAAGAACCCAA	GGTTGC	17101	17	mtDNA_t2	2	YDR228C
AGGCTACCTACACTTGTGCG	CTAATG	17100	18	mtDNA_t2	3	YBR046C
AATCAGTTCGCACGCTTGCT	AACCAT	17014	16	mtDNA_t2	1	YPL193W
GCCGCCGCTCAATAAATTAA	AACCAT	16999	16	mtDNA_t2	1	YDL217C
ATCATCAGAGCAGGGCACAG	CTAATG	16955	18	mtDNA_t2	3	YMR155W
AACTAGCGGGAAGCTCTTGC	AACCAT	16890	16	mtDNA_t2	1	YBL078C
GCCTAGCTGGCATTCTTCAT	AACCAT	16854	16	mtDNA_t2	1	YMR230W
AATAGTGTGCAACTCTGCCC	CTTATG	16772	3	control	3	YCR024C
ACAGCGATGGAACTTACGGC	CTAATG	16765	18	mtDNA_t2	3	YBL054W
CTACCCTAGTGGTGGAACTG	GGTTGC	16757	17	mtDNA_t2	2	YGL093W
TCACGAGTACGCATTCAGGG	CTTATG	16723	3	control	3	YOL108C
GAACGCACTGCAAGTATGTA	GGTTGC	16677	17	mtDNA_t2	2	YOR061W
TCATGCTGCTAACGGTCGAG	AACCAT	16674	16	mtDNA_t2	1	YOR304C-A
CCGACACAGAGAAGTCTTTA	CTAATG	16566	18	mtDNA_t2	3	YKL064W
CCCACGACTTCATATTGTTG	GTGCCG	16529	13	mtDNA_t1	1	YHR022C-A
TGCATGGCCTTACAGGTCTG	AACCAT	16499	16	mtDNA_t2	1	YER089C
ATACCTATGGCGGTGAAGAT	CTAATG	16493	18	mtDNA_t2	3	YNL090W
ATTGAGAGTCAGTGCCAGAT	CTAATG	16450	18	mtDNA_t2	3	YAL038W
AATTCTCCCTAAGGTCCGAG	GGTTGC	16447	17	mtDNA_t2	2	YGR017W
AGAACTACATTCCGCGCAAG	AACCAT	16421	16	mtDNA_t2	1	YCL043C
AGAACTACATTCCGCGCAAG	AACCAT	16421	16	mtDNA_t2	1	YDL208W
AGAACTACATTCCGCGCAAG	AACCAT	16421	16	mtDNA_t2	1	YHR005C-A
AGAACTACATTCCGCGCAAG	AACCAT	16421	16	mtDNA_t2	1	YJR016C
AGAACTACATTCCGCGCAAG	AACCAT	16421	16	mtDNA_t2	1	YPL085W
AGAACTACATTCCGCGCAAG	AACCAT	16421	16	mtDNA_t2	1	YKR071C
AGAACTACATTCCGCGCAAG	AACCAT	16421	16	mtDNA_t2	1	YPL217C
AGAACTACATTCCGCGCAAG	AACCAT	16421	16	mtDNA_t2	1	YER104W
AGAACTACATTCCGCGCAAG	AACCAT	16421	16	mtDNA_t2	1	YJR017C
TAGTGCTCGGCAGCTCTAGT	AACCAT	16386	16	mtDNA_t2	1	YOR371C
GAAGAGCTAGTAACTCCCTC	CTTATG	16374	3	control	3	YGR243W
TTATGACTCAGCAGCGAGCG	GTGCCG	16373	13	mtDNA_t1	1	YPL271W
GACAGACTGATAACCCTTGC	CTAATG	16335	18	mtDNA_t2	3	YOR286W
CACCAGTTTGTGAAGACGCG	GGTTGC	16311	17	mtDNA_t2	2	YKR086W
GCCCTGAATTTAATGCAAGC	GGTTGC	16303	17	mtDNA_t2	2	YLR254C
TCAATCTAGCGGAAGTGAGC	AACCAT	16260	16	mtDNA_t2	1	YLR295C
AGAACTACATTCCGCGCAAG	CTAATG	16196	18	mtDNA_t2	3	YCL043C
AGAACTACATTCCGCGCAAG	CTAATG	16196	18	mtDNA_t2	3	YDL208W
AGAACTACATTCCGCGCAAG	CTAATG	16196	18	mtDNA_t2	3	YHR005C-A
AGAACTACATTCCGCGCAAG	CTAATG	16196	18	mtDNA_t2	3	YJR016C
AGAACTACATTCCGCGCAAG	CTAATG	16196	18	mtDNA_t2	3	YPL085W
AGAACTACATTCCGCGCAAG	CTAATG	16196	18	mtDNA_t2	3	YKR071C
AGAACTACATTCCGCGCAAG	CTAATG	16196	18	mtDNA_t2	3	YPL217C
AGAACTACATTCCGCGCAAG	CTAATG	16196	18	mtDNA_t2	3	YER104W
AGAACTACATTCCGCGCAAG	CTAATG	16196	18	mtDNA_t2	3	YJR017C
AATGGCGTCGCACGTCCTAT	GTGCCG	16168	13	mtDNA_t1	1	YBR155W
GCCAGACGGACAATGTTAGA	GTGCCG	16065	13	mtDNA_t1	1	YDR464W
GCCAGACGGACAATGTTAGA	GTGCCG	16065	13	mtDNA_t1	1	YML108W
CCAGATGACCAAGCATTCGA	CTAATG	16013	18	mtDNA_t2	3	YNL312W
TACGGATCTCAGAGGTCCTG	ATATGA	15975	2	control	2	YJL165C
ATGACGTGTCGATCACTTCT	CGGCAA	15959	14	mtDNA_t1	2	YIL102C
ATCTGCTCGTCAGTGGTGCT	CTTATG	15889	3	control	3	YPL253C
CATACTCTGTCATACCTGGT	CTTATG	15865	3	control	3	YBR285W
CAGAGTAACGCATGTTCATC	TATCTG	15864	1	control	1	YEL018W
GAAGAGCTAGTAACTCCCTC	GTGCCG	15856	13	mtDNA_t1	1	YGR243W
AGGTAATATACACTCACCGC	AACCAT	15844	16	mtDNA_t2	1	YBL028C
AGAACTACATTCCGCGCAAG	GGTTGC	15815	17	mtDNA_t2	2	YCL043C
AGAACTACATTCCGCGCAAG	GGTTGC	15815	17	mtDNA_t2	2	YDL208W
AGAACTACATTCCGCGCAAG	GGTTGC	15815	17	mtDNA_t2	2	YHR005C-A
AGAACTACATTCCGCGCAAG	GGTTGC	15815	17	mtDNA_t2	2	YJR016C
AGAACTACATTCCGCGCAAG	GGTTGC	15815	17	mtDNA_t2	2	YPL085W
AGAACTACATTCCGCGCAAG	GGTTGC	15815	17	mtDNA_t2	2	YKR071C
AGAACTACATTCCGCGCAAG	GGTTGC	15815	17	mtDNA_t2	2	YPL217C
AGAACTACATTCCGCGCAAG	GGTTGC	15815	17	mtDNA_t2	2	YER104W
AGAACTACATTCCGCGCAAG	GGTTGC	15815	17	mtDNA_t2	2	YJR017C
AATAGTGTGCAACTCTGCCC	GTGCCG	15809	13	mtDNA_t1	1	YCR024C
ACACTTCCTGAACATTGGGC	AACCAT	15691	16	mtDNA_t2	1	YBL061C
TAGTGCTCGGCAGCTCTAGT	CTAATG	15671	18	mtDNA_t2	3	YOR371C
ATGAACTTGCGCTCAATTCC	ATATGA	15652	2	control	2	YAL008W
ATGAACTTGCGCTCAATTCC	ATATGA	15652	2	control	2	YDR374C
TCATGCTGCTAACGGTCGAG	CTAATG	15638	18	mtDNA_t2	3	YOR304C-A
GCCAGACGGACAATGTTAGA	ATATGA	15593	2	control	2	YDR464W
GCCAGACGGACAATGTTAGA	ATATGA	15593	2	control	2	YML108W
CATGGTATTACAGGTAGCTG	GGTTGC	15590	17	mtDNA_t2	2	YKL096W-A
AGACGTAGCGAACTAGACCC	CTAATG	15586	18	mtDNA_t2	3	YLR219W
TTATGACTCAGCAGCGAGCG	CGGCAA	15499	14	mtDNA_t1	2	YPL271W
CCTAGTACAGGAGATTGAAG	AACCAT	15461	16	mtDNA_t2	1	YPR165W
CCCACGACTTCATATTGTTG	ATATGA	15442	2	control	2	YHR022C-A
AGGAGACGCCACATCGTATC	AACCAT	15436	16	mtDNA_t2	1	YJL189W
AGGAGACGCCACATCGTATC	AACCAT	15436	16	mtDNA_t2	1	YHL046C
AATAGTGTGCAACTCTGCCC	CGGCAA	15360	14	mtDNA_t1	2	YCR024C
ATTTCGGACGCCAGTTCCTG	GGTTGC	15324	17	mtDNA_t2	2	YJL184W
TCAATCTAGCGGAAGTGAGC	CTAATG	15300	18	mtDNA_t2	3	YLR295C
AATGGCGTCGCACGTCCTAT	CGGCAA	15287	14	mtDNA_t1	2	YBR155W
GTTCGCCACCAAGGAAATCA	GGTTGC	15247	17	mtDNA_t2	2	YDR006C
AATAGTGTGCAACTCTGCCC	ATATGA	15245	2	control	2	YCR024C
CATGGTATTACAGGTAGCTG	AACCAT	15238	16	mtDNA_t2	1	YKL096W-A
GAAGAGCTAGTAACTCCCTC	CGGCAA	15219	14	mtDNA_t1	2	YGR243W
GGATGTCACCAACTAACCGA	CTTATG	15214	3	control	3	YDR032C
ATGACGTGTCGATCACTTCT	ATATGA	15178	2	control	2	YIL102C
CATCTATGCGAACTTATGCC	AACCAT	15175	16	mtDNA_t2	1	YER063W
TACGGATCTCAGAGGTCCTG	GTGCCG	15121	13	mtDNA_t1	1	YJL165C
GCGACTCGAAGATAACGTAC	AACCAT	15109	16	mtDNA_t2	1	YKL181W
CCAGACCATTAACGGTTCTC	AACCAT	15051	16	mtDNA_t2	1	YDL047W
TGCATGGCCTTACAGGTCTG	CTAATG	15032	18	mtDNA_t2	3	YER089C
AAATGTGTACGAAGCTACCC	AACCAT	14956	16	mtDNA_t2	1	YLR220W
GCCATTCGTATAACCGTGTC	CTAATG	14921	18	mtDNA_t2	3	YDR122W
AGTATTGCTCCAGACGCCTG	CTTATG	14911	3	control	3	YJL137C
GACATACGCACATAGGCTAC	AACCAT	14898	16	mtDNA_t2	1	YOR292C
AGTACACTTGAACTCCATGC	GGTTGC	14841	17	mtDNA_t2	2	YLR388W
ATCTGCTCGTCAGTGGTGCT	GTGCCG	14840	13	mtDNA_t1	1	YPL253C
CCCACGACTTCATATTGTTG	CGGCAA	14814	14	mtDNA_t1	2	YHR022C-A
AAGCGACGAGCATTGACCAG	CTAATG	14806	18	mtDNA_t2	3	YHR026W
CGTAAGTTTGAAGCCCTTTC	CTTATG	14794	3	control	3	YGL002W
CGTAAGTTTGAAGCCCTTTC	CTTATG	14794	3	control	3	YGR044C
CCGCCAGTTTAGAATTAACC	GGTTGC	14792	17	mtDNA_t2	2	YGR034W
ATCATCGTCGTCAGCCTGGT	CTAATG	14791	18	mtDNA_t2	3	YBR286W
ACCAAGTGTGACCAACGTGA	TATCTG	14731	1	control	1	YGR195W
CTCTGTTTGAGCATTTAGAG	AACCAT	14727	16	mtDNA_t2	1	YIL144W
TCACGAGTACGCATTCAGGG	GTGCCG	14686	13	mtDNA_t1	1	YOL108C
ATACCTATGGCGGTGAAGAT	AACCAT	14684	16	mtDNA_t2	1	YNL090W
CCCGGCGATCAACAGAGAGA	CTTATG	14680	3	control	3	YOR186W
CGGTAAGTGGTACGAATTTC	AACCAT	14665	16	mtDNA_t2	1	YGR042W
GGGCACACTAGGAAACTCCA	AACCAT	14665	16	mtDNA_t2	1	YDL241W
ACATACGGTAAAGCTGTGGA	CTAATG	14650	18	mtDNA_t2	3	YNL076W
TCAGCTTTCACAAGGGCCGA	CTAATG	14609	18	mtDNA_t2	3	YLR110C
TGCATGGCCTTACAGGTCTG	GGTTGC	14572	17	mtDNA_t2	2	YER089C
CATACTCTGTCATACCTGGT	CTAATG	14567	18	mtDNA_t2	3	YBR285W
TATGTCAGTCCACGCCGATG	AACCAT	14528	16	mtDNA_t2	1	YJL048C
CCCACGACTTCATATTGTTG	AACCAT	14514	16	mtDNA_t2	1	YHR022C-A
TATAGGTCCCGATACGCCGT	AACCAT	14507	16	mtDNA_t2	1	YGL209W
CATTGGCAGCGATGTTGTCT	CTAATG	14452	18	mtDNA_t2	3	YIL003W
AATGGCGTCGCACGTCCTAT	ATATGA	14405	2	control	2	YBR155W
TTATGACTCAGCAGCGAGCG	TATCTG	14346	1	control	1	YPL271W
TACACGAACCTACACGTTGA	AACCAT	14286	16	mtDNA_t2	1	YGR214W
GGATGTCACCAACTAACCGA	GTGCCG	14284	13	mtDNA_t1	1	YDR032C
GGATGCTCTCTCACGAGTCT	AACCAT	14277	16	mtDNA_t2	1	YJL085W
CGACACGTAGTAGACTTCAT	GGTTGC	14258	17	mtDNA_t2	2	YLR316C
GAAGAGCTAGTAACTCCCTC	ATATGA	14249	2	control	2	YGR243W
ACCAAGTGTGACCAACGTGA	GCCGTA	14245	15	mtDNA_t1	3	YGR195W
CCTAGTACAGGAGATTGAAG	CTAATG	14243	18	mtDNA_t2	3	YPR165W
GGACATCATACCAAGCCTGA	GGTTGC	14233	17	mtDNA_t2	2	YGR181W
GATGCACTGCGTTCCATGTC	CTAATG	14230	18	mtDNA_t2	3	YHL012W
CCGACACAGAGAAGTCTTTA	AACCAT	14223	16	mtDNA_t2	1	YKL064W
ACTACCAGTCGATATGAGGG	CTTATG	14172	3	control	3	YOL119C
ACAGCGATGGAACTTACGGC	GGTTGC	14118	17	mtDNA_t2	2	YBL054W
GAGTACGCTCCATAGCTCTG	CTAATG	14110	18	mtDNA_t2	3	YEL027W
ATTAGCGTCTCGACTACCTT	AACCAT	14105	16	mtDNA_t2	1	YDR484W
ATCTGCTCGTCAGTGGTGCT	CGGCAA	14090	14	mtDNA_t1	2	YPL253C
CGATACAAGTAAGTTGCGAG	CTAATG	14090	18	mtDNA_t2	3	YDL084W
CACTGTGTAGCAGCCGGTAT	AACCAT	14082	16	mtDNA_t2	1	YOR042W
CCGCAGCTCTAATTGTTATC	AACCAT	14055	16	mtDNA_t2	1	YFR050C
CGCTCCATAAACGATCTGAA	AACCAT	14055	16	mtDNA_t2	1	YJL031C
AGACGTAGCGAACTAGACCC	AACCAT	14049	16	mtDNA_t2	1	YLR219W
ATTCATGTGCCAGTGCCGTG	GGTTGC	13937	17	mtDNA_t2	2	YAR042W
TCAATCTAGCGGAAGTGAGC	GGTTGC	13897	17	mtDNA_t2	2	YLR295C
AGCATGTGGCATAACCTTTC	CTTATG	13891	3	control	3	YER028C
ATACCTATGGCGGTGAAGAT	CTTATG	13858	3	control	3	YNL090W
CATTGGCAGCGATGTTGTCT	CTTATG	13848	3	control	3	YIL003W
TCACGAGTACGCATTCAGGG	ATATGA	13847	2	control	2	YOL108C
ATCTGCTCGTCAGTGGTGCT	ATATGA	13837	2	control	2	YPL253C
CATCAGGACCGTACAGAGAG	CTAATG	13824	18	mtDNA_t2	3	YFR009W
AGTATTGCTCCAGACGCCTG	GTGCCG	13823	13	mtDNA_t1	1	YJL137C
CCTAGTACAGGAGATTGAAG	GGTTGC	13808	17	mtDNA_t2	2	YPR165W
CGATACAAGTAAGTTGCGAG	AACCAT	13800	16	mtDNA_t2	1	YDL084W
ATCGTTTGAAGACTTGGTCG	CTAATG	13779	18	mtDNA_t2	3	YDR386W
AGGAGACGCCACATCGTATC	GGTTGC	13710	17	mtDNA_t2	2	YJL189W
AGGAGACGCCACATCGTATC	GGTTGC	13710	17	mtDNA_t2	2	YHL046C
AGTATTGCTCCAGACGCCTG	ATATGA	13694	2	control	2	YJL137C
TCACGAGTACGCATTCAGGG	CGGCAA	13689	14	mtDNA_t1	2	YOL108C
GCCCTGAATTTAATGCAAGC	CTTATG	13686	3	control	3	YLR254C
TTGTACGACACCTCCAGAAG	AACCAT	13681	16	mtDNA_t2	1	YPR129W
CAGAGTAACGCATGTTCATC	GCCGTA	13673	15	mtDNA_t1	3	YEL018W
ATGAACTTGCGCTCAATTCC	GTGCCG	13665	13	mtDNA_t1	1	YAL008W
ATGAACTTGCGCTCAATTCC	GTGCCG	13665	13	mtDNA_t1	1	YDR374C
GCTAATGCACGTTATGGAAG	AACCAT	13657	16	mtDNA_t2	1	YPR152C
CTAGAACACGCATGTAGAGC	GGTTGC	13632	17	mtDNA_t2	2	YIL023C
TCATGCTGCTAACGGTCGAG	CTTATG	13605	3	control	3	YOR304C-A
AGGTAATATACACTCACCGC	CTAATG	13571	18	mtDNA_t2	3	YBL028C
GACTTACTCGTACCCGATTT	GGTTGC	13542	17	mtDNA_t2	2	YGR111W
ATGACGTGTCGATCACTTCT	CTAATG	13520	18	mtDNA_t2	3	YIL102C
CATGGTATTACAGGTAGCTG	CTAATG	13514	18	mtDNA_t2	3	YKL096W-A
CACGCTTTAGTCATTGCGGT	CTTATG	13491	3	control	3	YDL189W
GGATGTCACCAACTAACCGA	CGGCAA	13423	14	mtDNA_t1	2	YDR032C
CATACTCTGTCATACCTGGT	ATATGA	13416	2	control	2	YBR285W
CCCGGCGATCAACAGAGAGA	GTGCCG	13403	13	mtDNA_t1	1	YOR186W
GCTTAACATCACGTACTAGC	GGTTGC	13375	17	mtDNA_t2	2	YOR262W
AATCATCAGTAAGGAGGGTC	AACCAT	13368	16	mtDNA_t2	1	YPR007C
ACTCGACGATAACGTGCATC	AACCAT	13368	16	mtDNA_t2	1	YCR099C
GCCAGACGGACAATGTTAGA	CGGCAA	13361	14	mtDNA_t1	2	YDR464W
GCCAGACGGACAATGTTAGA	CGGCAA	13361	14	mtDNA_t1	2	YML108W
CGTAAGTTTGAAGCCCTTTC	ATATGA	13330	2	control	2	YGL002W
CGTAAGTTTGAAGCCCTTTC	ATATGA	13330	2	control	2	YGR044C
GCCCAGGCTAAATGTTAAGA	GGTTGC	13294	17	mtDNA_t2	2	YDR025W
ATGAACTTGCGCTCAATTCC	CGGCAA	13276	14	mtDNA_t1	2	YAL008W
ATGAACTTGCGCTCAATTCC	CGGCAA	13276	14	mtDNA_t1	2	YDR374C
CTCATAGACGAAGCGAGGAC	CTTATG	13276	3	control	3	YJL066C
GCCCAGTTACAGGAAAGATC	AACCAT	13247	16	mtDNA_t2	1	YDL133C-A
GAACGCACTGCAAGTATGTA	CTTATG	13243	3	control	3	YOR061W
TATCATCTGGGACAGCGTTG	CTAATG	13242	18	mtDNA_t2	3	YOL072W
AACTCTTCTAAACTGGCGGA	AACCAT	13219	16	mtDNA_t2	1	YLR183C
TATCATCTGGGACAGCGTTG	AACCAT	13202	16	mtDNA_t2	1	YOL072W
ATTTCGGACGCCAGTTCCTG	CTTATG	13183	3	control	3	YJL184W
GCTCTCCGTAAACGCAAAGA	CTAATG	13141	18	mtDNA_t2	3	YDR022C
CATCTATGCGAACTTATGCC	CTTATG	13119	3	control	3	YER063W
ATGTGCATCGACACTTCGCG	CTAATG	13108	18	mtDNA_t2	3	YKR105C
GGATGTCACCAACTAACCGA	ATATGA	13063	2	control	2	YDR032C
CCGGGAAGTTAATTCTAAGC	GGTTGC	13043	17	mtDNA_t2	2	YGR036C
CACGCTTTAGTCATTGCGGT	GTGCCG	13025	13	mtDNA_t1	1	YDL189W
GGCATAGCGCAACACTCATA	AACCAT	13020	16	mtDNA_t2	1	YEL050C
GCTCTAGCATCACTATCAGG	CTTATG	12991	3	control	3	YHR087W
GCCTGTATGAAAGCACACCA	CTTATG	12978	3	control	3	YPL130W
CAGTGCATGTAACCTAAGTC	CTTATG	12977	3	control	3	YML087C
CCAGACCATTAACGGTTCTC	CTAATG	12962	18	mtDNA_t2	3	YDL047W
CGTAAGTTTGAAGCCCTTTC	GTGCCG	12892	13	mtDNA_t1	1	YGL002W
CGTAAGTTTGAAGCCCTTTC	GTGCCG	12892	13	mtDNA_t1	1	YGR044C
GGCATACCGACAACGATTCA	AACCAT	12892	16	mtDNA_t2	1	YPL128C
CGTGACTCAGGAGCTACTAT	AACCAT	12884	16	mtDNA_t2	1	YOR369C
TCATGCTGCTAACGGTCGAG	GGTTGC	12855	17	mtDNA_t2	2	YOR304C-A
GCCGCCGCTCAATAAATTAA	GGTTGC	12837	17	mtDNA_t2	2	YDL217C
TACGGATCTCAGAGGTCCTG	TATCTG	12825	1	control	1	YJL165C
ATTAGCACAGGCTGGGAATC	GGTTGC	12813	17	mtDNA_t2	2	YNL240C
GGCCCGACGCTATATTTCAT	CTAATG	12780	18	mtDNA_t2	3	YMR242C
AAATTATGCGGCACCACGCG	CTAATG	12761	18	mtDNA_t2	3	YBR031W
AATAGTGTGCAACTCTGCCC	GCCGTA	12725	15	mtDNA_t1	3	YCR024C
ACTACCAGTCGATATGAGGG	GTGCCG	12681	13	mtDNA_t1	1	YOL119C
GCAACAAATGAATGGCTTCC	GGTTGC	12670	17	mtDNA_t2	2	YOR251C
TAGTCACGGACATGCTCGTC	GGTTGC	12662	17	mtDNA_t2	2	YAR018C
TCAGCTCGGTAACTTGCACG	CTAATG	12655	18	mtDNA_t2	3	YPL001W
AGGAGCTTGTCTAATATCGG	GGTTGC	12646	17	mtDNA_t2	2	YMR081C
ACATACGGTAAAGCTGTGGA	AACCAT	12605	16	mtDNA_t2	1	YNL076W
CCGCCAGTTTAGAATTAACC	CTAATG	12576	18	mtDNA_t2	3	YGR034W
TATGTCAGTCCACGCCGATG	GGTTGC	12567	17	mtDNA_t2	2	YJL048C
AGTACACTTGAACTCCATGC	CTAATG	12564	18	mtDNA_t2	3	YLR388W
GACATACGCACATAGGCTAC	GGTTGC	12552	17	mtDNA_t2	2	YOR292C
GAAGCGTTGAGAATGCCTCC	AACCAT	12549	16	mtDNA_t2	1	YOR244W
CACTGTGTAGCAGCCGGTAT	CTTATG	12534	3	control	3	YOR042W
TTATGACGACCAGCGATGGC	AACCAT	12527	16	mtDNA_t2	1	YLR356W
GGGCACACTAGGAAACTCCA	GGTTGC	12514	17	mtDNA_t2	2	YDL241W
AATCGTCACCAACGTGCATA	CTAATG	12503	18	mtDNA_t2	3	YEL011W
ATACCTATGGCGGTGAAGAT	ATATGA	12500	2	control	2	YNL090W
CAGAGTAACGCATGTTCATC	CTAATG	12483	18	mtDNA_t2	3	YEL018W
CCCACGACTTCATATTGTTG	CTAATG	12461	18	mtDNA_t2	3	YHR022C-A
CCGACACAGAGAAGTCTTTA	GGTTGC	12458	17	mtDNA_t2	2	YKL064W
GTCCTGAGCACAAGAGCACA	CTAATG	12439	18	mtDNA_t2	3	YOR327C
ACTACCAGTCGATATGAGGG	ATATGA	12408	2	control	2	YOL119C
GGATGTCACCAACTAACCGA	CTAATG	12397	18	mtDNA_t2	3	YDR032C
CCCGGCGATCAACAGAGAGA	ATATGA	12377	2	control	2	YOR186W
CACTGTGTAGCAGCCGGTAT	GGTTGC	12376	17	mtDNA_t2	2	YOR042W
TACCTGTTGGCATCGGCTGT	CTAATG	12352	18	mtDNA_t2	3	YNL131W
CTTAGGCTGAGATTCTAGGT	CTAATG	12351	18	mtDNA_t2	3	YDL186W
AACAGTTCCGAAGGCTGAGC	AACCAT	12332	16	mtDNA_t2	1	YBL018C
AGTATTGCTCCAGACGCCTG	CGGCAA	12322	14	mtDNA_t1	2	YJL137C
GCCCTGAATTTAATGCAAGC	GTGCCG	12315	13	mtDNA_t1	1	YLR254C
GCCAGACGGACAATGTTAGA	TATCTG	12306	1	control	1	YDR464W
GCCAGACGGACAATGTTAGA	TATCTG	12306	1	control	1	YML108W
CAAAGAGTTGCGAATACGGC	CTAATG	12297	18	mtDNA_t2	3	YLR326W
GAATGCCTCGGACCTGCTTT	AACCAT	12272	16	mtDNA_t2	1	YDR219C
TACATACCACGACCTTGAAG	GGTTGC	12261	17	mtDNA_t2	2	YPR166C
GCCAGACGGACAATGTTAGA	CTAATG	12259	18	mtDNA_t2	3	YDR464W
GCCAGACGGACAATGTTAGA	CTAATG	12259	18	mtDNA_t2	3	YML108W
ATGACGTGTCGATCACTTCT	GCCGTA	12238	15	mtDNA_t1	3	YIL102C
AGACGTAGCGAACTAGACCC	GGTTGC	12236	17	mtDNA_t2	2	YLR219W
AAATGTGTACGAAGCTACCC	CTAATG	12222	18	mtDNA_t2	3	YLR220W
GCCCAGTTACAGGAAAGATC	CTAATG	12202	18	mtDNA_t2	3	YDL133C-A
CATACTCTGTCATACCTGGT	GTGCCG	12196	13	mtDNA_t1	1	YBR285W
ACACCACATGAAGGGATTCC	CTAATG	12187	18	mtDNA_t2	3	YBL008W
AATGGCGTCGCACGTCCTAT	GGTTGC	12170	17	mtDNA_t2	2	YBR155W
GCCCTGAATTTAATGCAAGC	ATATGA	12166	2	control	2	YLR254C
AATATGACATCCACGTACTC	CTTATG	12163	3	control	3	YGR230W
CCTTACGTTAGAGGTGGTCT	CTTATG	12162	3	control	3	YGR074W
GAGTACGCTCCATAGCTCTG	AACCAT	12161	16	mtDNA_t2	1	YEL027W
TACCTGATCCGATACGCTGT	CTTATG	12139	3	control	3	YNL133C
TTATGACTCAGCAGCGAGCG	GCCGTA	12132	15	mtDNA_t1	3	YPL271W
CAGAGTAACGCATGTTCATC	AACCAT	12123	16	mtDNA_t2	1	YEL018W
CCGAGTACGCCTCATTGTAT	AACCAT	12122	16	mtDNA_t2	1	YDL133W
GATATGTGTCAATGCTCTCC	GGTTGC	12087	17	mtDNA_t2	2	YMR201C
CCTAGAACAGTCCGTTAAAC	GGTTGC	12035	17	mtDNA_t2	2	YGR029W
AGCATGTGGCATAACCTTTC	GTGCCG	12025	13	mtDNA_t1	1	YER028C
CGATACAAGTAAGTTGCGAG	GGTTGC	12023	17	mtDNA_t2	2	YDL084W
ACATGCCTTGAATTAGGGCG	CTTATG	11984	3	control	3	YBR040W
CGTGACTCAGGAGCTACTAT	GGTTGC	11974	17	mtDNA_t2	2	YOR369C
ATGAACTTGCGCTCAATTCC	TATCTG	11970	1	control	1	YAL008W
ATGAACTTGCGCTCAATTCC	TATCTG	11970	1	control	1	YDR374C
AATGGCGTCGCACGTCCTAT	TATCTG	11951	1	control	1	YBR155W
CAAATACCGTTCAACTGAGC	AACCAT	11932	16	mtDNA_t2	1	YDL006W
TGACCACCACTACTTTGAAG	GGTTGC	11922	17	mtDNA_t2	2	YPR167C
TACACGAACCTACACGTTGA	GGTTGC	11895	17	mtDNA_t2	2	YGR214W
TTCGACAGCGGGATACATCG	AACCAT	11882	16	mtDNA_t2	1	YNR061C
CGTTGATAGCAAGCGAGATA	GGTTGC	11852	17	mtDNA_t2	2	YER058W
GCCCAGTTACAGGAAAGATC	GGTTGC	11852	17	mtDNA_t2	2	YDL133C-A
GGATGTCACCAACTAACCGA	TATCTG	11845	1	control	1	YDR032C
AAATGTGTACGAAGCTACCC	GGTTGC	11843	17	mtDNA_t2	2	YLR220W
CTCATAGACGAAGCGAGGAC	GTGCCG	11840	13	mtDNA_t1	1	YJL066C
TACGGATCTCAGAGGTCCTG	CGGCAA	11834	14	mtDNA_t1	2	YJL165C
ACTCTGATCCGACTGTGTGT	CTTATG	11818	3	control	3	YIL106W
GGTTATACCTTACGACCTCT	AACCAT	11811	16	mtDNA_t2	1	YGR105W
CCCACGACTTCATATTGTTG	GGTTGC	11799	17	mtDNA_t2	2	YHR022C-A
GCGCATCACTAAGTTTCATC	CTAATG	11797	18	mtDNA_t2	3	YEL056W
GCCTGTATGAAAGCACACCA	GTGCCG	11776	13	mtDNA_t1	1	YPL130W
ATGACGTGTCGATCACTTCT	TATCTG	11773	1	control	1	YIL102C
CATACTCTGTCATACCTGGT	CGGCAA	11773	14	mtDNA_t1	2	YBR285W
AGATGCACCCAATTCTTCGA	GGTTGC	11746	17	mtDNA_t2	2	YNL255C
ATACCTATGGCGGTGAAGAT	GGTTGC	11743	17	mtDNA_t2	2	YNL090W
GAAGAGCTAGTAACTCCCTC	GCCGTA	11737	15	mtDNA_t1	3	YGR243W
GAACGCACTGCAAGTATGTA	GTGCCG	11729	13	mtDNA_t1	1	YOR061W
CCCACGACTTCATATTGTTG	TATCTG	11722	1	control	1	YHR022C-A
CCATGTGTTTAAGCTGAGTG	AACCAT	11714	16	mtDNA_t2	1	YMR228W
TCAGCTTTCACAAGGGCCGA	AACCAT	11710	16	mtDNA_t2	1	YLR110C
GCCTAGCTGGCATTCTTCAT	GGTTGC	11673	17	mtDNA_t2	2	YMR230W
CAGAGAGGTAAACTTCCTGA	GGTTGC	11663	17	mtDNA_t2	2	YCL063W
ATAGCTTTCCCACGTCGGTG	CTAATG	11658	18	mtDNA_t2	3	YNL284C
AATGGCGTCGCACGTCCTAT	GCCGTA	11647	15	mtDNA_t1	3	YBR155W
GCCTGTATGAAAGCACACCA	ATATGA	11642	2	control	2	YPL130W
CCATAGCACCAAGATTGTGA	AACCAT	11622	16	mtDNA_t2	1	YPL184C
CCCACGACTTCATATTGTTG	GCCGTA	11619	15	mtDNA_t1	3	YHR022C-A
ACATCGTAGGAAGTCTGAGC	GGTTGC	11613	17	mtDNA_t2	2	YLL041C
ACGACACCGAGAGCTTATTC	CTTATG	11596	3	control	3	YPR079W
GAACGCACTGCAAGTATGTA	ATATGA	11592	2	control	2	YOR061W
ACCAAGTGTGACCAACGTGA	AACCAT	11589	16	mtDNA_t2	1	YGR195W
TCAGGTGAGTCATTGGCTCT	CTAATG	11588	18	mtDNA_t2	3	YJL148W
CACGCTTTAGTCATTGCGGT	CGGCAA	11587	14	mtDNA_t1	2	YDL189W
AGCATGTGGCATAACCTTTC	ATATGA	11574	2	control	2	YER028C
TGCAAGACGAAAGTCGCCCA	AACCAT	11571	16	mtDNA_t2	1	YLR079W
CATCTACTCGCAGGATAGGG	CTAATG	11562	18	mtDNA_t2	3	YOL124C
CGTAAGTTTGAAGCCCTTTC	CGGCAA	11558	14	mtDNA_t1	2	YGL002W
CGTAAGTTTGAAGCCCTTTC	CGGCAA	11558	14	mtDNA_t1	2	YGR044C
GAACGCACTGCAAGTATGTA	CGGCAA	11553	14	mtDNA_t1	2	YOR061W
TACTTAGTGCCAGGCGTCTG	CTTATG	11551	3	control	3	YHR171W
TCATGCTGCTAACGGTCGAG	ATATGA	11526	2	control	2	YOR304C-A
AATAGTGTGCAACTCTGCCC	TATCTG	11472	1	control	1	YCR024C
ACTACCAGTCGATATGAGGG	CGGCAA	11466	14	mtDNA_t1	2	YOL119C
TATGTATGTCCACTCATCCG	ATATGA	11449	2	control	2	YAR031W
CGTACATCTGATAACCTGTC	AACCAT	11441	16	mtDNA_t2	1	YPR028W
CCCGGCGATCAACAGAGAGA	CGGCAA	11440	14	mtDNA_t1	2	YOR186W
GGCTACCGACTACGTCCTTG	CTAATG	11431	18	mtDNA_t2	3	YDR003W-A
GACTACCTTTAACTATCGCG	CTTATG	11424	3	control	3	YKR102W
TACTTAGTGCCAGGCGTCTG	GTGCCG	11392	13	mtDNA_t1	1	YHR171W
CATCTATGCGAACTTATGCC	ATATGA	11389	2	control	2	YER063W
GAGCCATCCATTCGTAATTC	AACCAT	11353	16	mtDNA_t2	1	YPR052C
GCTCTAGCATCACTATCAGG	GTGCCG	11351	13	mtDNA_t1	1	YHR087W
CACGCTTTAGTCATTGCGGT	ATATGA	11347	2	control	2	YDL189W
TATGTATGTCCACTCATCCG	CTTATG	11343	3	control	3	YAR031W
CTCATAGACGAAGCGAGGAC	ATATGA	11341	2	control	2	YJL066C
TACCTGATCCGATACGCTGT	GTGCCG	11333	13	mtDNA_t1	1	YNL133C
AGCATGTGGCATAACCTTTC	CGGCAA	11265	14	mtDNA_t1	2	YER028C
CTCATAGACGAAGCGAGGAC	CGGCAA	11264	14	mtDNA_t1	2	YJL066C
AGGAGACGCCACATCGTATC	CTTATG	11261	3	control	3	YJL189W
AGGAGACGCCACATCGTATC	CTTATG	11261	3	control	3	YHL046C
GCTCTAGCATCACTATCAGG	CGGCAA	11244	14	mtDNA_t1	2	YHR087W
GGGCACACTAGGAAACTCCA	CTTATG	11244	3	control	3	YDL241W
CAGTGCATGTAACCTAAGTC	GTGCCG	11242	13	mtDNA_t1	1	YML087C
GCAGATAATACACTGTCACC	CTTATG	11230	3	control	3	YOR012W
GGCTTACCCAAACGCTTAAA	CTAATG	11210	18	mtDNA_t2	3	YGR090W
GCCAGACGGACAATGTTAGA	GCCGTA	11206	15	mtDNA_t1	3	YDR464W
GCCAGACGGACAATGTTAGA	GCCGTA	11206	15	mtDNA_t1	3	YML108W
TAGTCACGGACATGCTCGTC	CTTATG	11183	3	control	3	YAR018C
TCACGAGTACGCATTCAGGG	TATCTG	11180	1	control	1	YOL108C
GATTAACCGTAAGGGACTTC	GGTTGC	11173	17	mtDNA_t2	2	YGR099W
GCCCTGAATTTAATGCAAGC	CGGCAA	11166	14	mtDNA_t1	2	YLR254C
TCGGACTCGTGACGCTATTT	CTAATG	11163	18	mtDNA_t2	3	YLR167W
ATCCTCTTGGAGTATAGGGT	CTTATG	11162	3	control	3	YDR446W
GAAGAGCTAGTAACTCCCTC	TATCTG	11162	1	control	1	YGR243W
ACTCATCAGGTATGGGAACG	CTTATG	11146	3	control	3	YDR034W-B
AATGACGTACAATCCGCTGA	CTTATG	11141	3	control	3	YOL043C
ACTCTGATCCGACTGTGTGT	GTGCCG	11135	13	mtDNA_t1	1	YIL106W
GTCCTGAGCACAAGAGCACA	AACCAT	11129	16	mtDNA_t2	1	YOR327C
ACTCATCAGGTATGGGAACG	AACCAT	11118	16	mtDNA_t2	1	YDR034W-B
GCCATCCATACAAGGGTAGA	AACCAT	11116	16	mtDNA_t2	1	YER159C
AGTAGACCTTACAGCTCCTG	CTTATG	11111	3	control	3	YJL160C
GACCGTGCATAACTTCTATC	CTTATG	11109	3	control	3	YFR039C
TCAGCTCGGTAACTTGCACG	AACCAT	11102	16	mtDNA_t2	1	YPL001W
GTAGTAGACCCATGACACTC	CTAATG	11062	18	mtDNA_t2	3	YGR221C
ATAGCTTTCCCACGTCGGTG	CTTATG	11046	3	control	3	YNL284C
TATCATCTGGGACAGCGTTG	CTTATG	11043	3	control	3	YOL072W
CTCATTAGATCCATTAGCGG	CTAATG	11035	18	mtDNA_t2	3	YMR067C
TAGTCACGGACATGCTCGTC	GTGCCG	11029	13	mtDNA_t1	1	YAR018C
CGACGTTCAGCATACTAGAG	GTGCCG	11026	13	mtDNA_t1	1	YOL125W
GGTTATACCTTACGACCTCT	CTAATG	11009	18	mtDNA_t2	3	YGR105W
ATAGACTAGCGCACTCAGGG	CTTATG	11003	3	control	3	YOL107W
CGTGACTCAGGAGCTACTAT	CTAATG	10970	18	mtDNA_t2	3	YOR369C
CTCAGTCGGGCATGGTTTCT	AACCAT	10970	16	mtDNA_t2	1	YDL165W
ACACGGAGTTAAGTATCACG	CTTATG	10967	3	control	3	YDL119C
ACACGGAGTTAAGTATCACG	CTTATG	10967	3	control	3	YDR341C
CAGTGCATGTAACCTAAGTC	CGGCAA	10937	14	mtDNA_t1	2	YML087C
TATGTATGTCCACTCATCCG	GTGCCG	10930	13	mtDNA_t1	1	YAR031W
GAATGCCTCGGACCTGCTTT	GGTTGC	10929	17	mtDNA_t2	2	YDR219C
TCATTCCTAACAGTGGCGGC	AACCAT	10929	16	mtDNA_t2	1	YLR332W
CGTACATCTGATAACCTGTC	CTAATG	10915	18	mtDNA_t2	3	YPR028W
TCACACTGCGGAATTAGCGC	AACCAT	10914	16	mtDNA_t2	1	YPL170W
ATCTGCTCGTCAGTGGTGCT	TATCTG	10911	1	control	1	YPL253C
GCATTCTACCAAGCTGCATA	CTTATG	10888	3	control	3	YEL009C
AGGTAATATACACTCACCGC	GGTTGC	10886	17	mtDNA_t2	2	YBL028C
CCATAGCACCAAGATTGTGA	GGTTGC	10885	17	mtDNA_t2	2	YPL184C
ATTTCGGACGCCAGTTCCTG	ATATGA	10884	2	control	2	YJL184W
CACTGACGCTCACTGATTAT	CTTATG	10880	3	control	3	YHR049W
ATTTCGGACGCCAGTTCCTG	GTGCCG	10857	13	mtDNA_t1	1	YJL184W
GAAGCACGCGCAAGCATCTA	CTAATG	10857	18	mtDNA_t2	3	YJL124C
GCTCTAGCATCACTATCAGG	ATATGA	10835	2	control	2	YHR087W
TCAGCTTTCACAAGGGCCGA	GGTTGC	10830	17	mtDNA_t2	2	YLR110C
GCCATCCATACAAGGGTAGA	CTAATG	10805	18	mtDNA_t2	3	YER159C
AATGACGTACAATCCGCTGA	CGGCAA	10800	14	mtDNA_t1	2	YOL043C
CTTTCGGACGTATGTGCCGT	CTTATG	10800	3	control	3	YDL168W
AATATGACATCCACGTACTC	GTGCCG	10770	13	mtDNA_t1	1	YGR230W
AATCAGTTCGCACGCTTGCT	GGTTGC	10759	17	mtDNA_t2	2	YPL193W
CACGATGTCCAATCATGCTA	CTTATG	10753	3	control	3	YJL183W
GCCGTAGTAACAAGCTCACA	AACCAT	10752	16	mtDNA_t2	1	YOR047C
GCCGTAGTAACAAGCTCACA	AACCAT	10752	16	mtDNA_t2	1	YIR008C
AATGACGTACAATCCGCTGA	GTGCCG	10742	13	mtDNA_t1	1	YOL043C
GGGCGTAATACATGATAAGC	CTAATG	10733	18	mtDNA_t2	3	YOR253W
CGGCGCTCGATTCTCATTGT	AACCAT	10728	16	mtDNA_t2	1	YIL164C
TGATCCCAGACACTAGGTGC	CTTATG	10695	3	control	3	YOR020C
GGCCCGACGCTATATTTCAT	AACCAT	10691	16	mtDNA_t2	1	YMR242C
AGACGTAGCGAACTAGACCC	CTTATG	10685	3	control	3	YLR219W
TATTGTAGCACAGGGCAGTC	CTAATG	10677	18	mtDNA_t2	3	YML026C
CATTGGCAGCGATGTTGTCT	ATATGA	10642	2	control	2	YIL003W
AATATGACATCCACGTACTC	ATATGA	10636	2	control	2	YGR230W
GGCCCGACGCTATATTTCAT	GGTTGC	10635	17	mtDNA_t2	2	YMR242C
TAGAGAGCTACCACATCATC	CTTATG	10618	3	control	3	YOR108W
CATCTATGCGAACTTATGCC	GGTTGC	10608	17	mtDNA_t2	2	YER063W
ATGAGAGCCGGATCGTCCTT	CTTATG	10607	3	control	3	YBR258C
CAGTGCATGTAACCTAAGTC	ATATGA	10600	2	control	2	YML087C
TCGACGTGCATCCAGGAATG	CTTATG	10590	3	control	3	YHL031C
CCGGCTAGTTAATTTGACTC	CTAATG	10578	18	mtDNA_t2	3	YGL037C
TATGTATGTCCACTCATCCG	CGGCAA	10565	14	mtDNA_t1	2	YAR031W
TCATGCTGCTAACGGTCGAG	CGGCAA	10564	14	mtDNA_t1	2	YOR304C-A
TAGTCGTCTACAGGTCTTGG	CTAATG	10558	18	mtDNA_t2	3	YDR299W
GACCGTGCATAACTTCTATC	CGGCAA	10548	14	mtDNA_t1	2	YFR039C
TACGGATCTCAGAGGTCCTG	GCCGTA	10542	15	mtDNA_t1	3	YJL165C
ACATCCTTGGCATGGGAGAT	AACCAT	10519	16	mtDNA_t2	1	YHL022C
TATAGTCCAGTCCAGGCACG	CTTATG	10516	3	control	3	YPL002C
ACCACGGACTGCATCGGAAG	CTAATG	10513	18	mtDNA_t2	3	YPR153W
ACCAAGTGTGACCAACGTGA	CTAATG	10507	18	mtDNA_t2	3	YGR195W
CATCTATGCGAACTTATGCC	GTGCCG	10490	13	mtDNA_t1	1	YER063W
ACACACTGTATAGAGGGTTG	AACCAT	10488	16	mtDNA_t2	1	YBR084C-A
ATACCTATGGCGGTGAAGAT	GTGCCG	10483	13	mtDNA_t1	1	YNL090W
CACTGTGTAGCAGCCGGTAT	ATATGA	10479	2	control	2	YOR042W
TACTTAGTGCCAGGCGTCTG	ATATGA	10467	2	control	2	YHR171W
CCAAACAAGGAAGTCGTGGC	AACCAT	10463	16	mtDNA_t2	1	YGL031C
ATGGTGTCTCTCACGTCCGT	CTAATG	10456	18	mtDNA_t2	3	YBR181C
AATCATCAGTAAGGAGGGTC	CTTATG	10452	3	control	3	YPR007C
GCCAGTGAAGTCAATCTTAC	AACCAT	10451	16	mtDNA_t2	1	YOR211C
GAATGCCTCGGACCTGCTTT	CTAATG	10445	18	mtDNA_t2	3	YDR219C
GATCAGTGAACATCAGTGCC	AACCAT	10440	16	mtDNA_t2	1	YER117W
TACCTGATCCGATACGCTGT	ATATGA	10437	2	control	2	YNL133C
TATCATCTGGGACAGCGTTG	GGTTGC	10432	17	mtDNA_t2	2	YOL072W
TCAGTGACTTCAATGCTGCC	AACCAT	10422	16	mtDNA_t2	1	YER116C
CCATGAGTCACAATGAGGCA	CTTATG	10415	3	control	3	YMR269W
AGCCGGTGATCGAGTTCTTT	CTTATG	10409	3	control	3	YDR522C
CCGACACAGAGAAGTCTTTA	CTTATG	10408	3	control	3	YKL064W
ATCCTGAGCGGACGTTGCAT	CTAATG	10394	18	mtDNA_t2	3	YER043C
AAGCGACGAGCATTGACCAG	AACCAT	10372	16	mtDNA_t2	1	YHR026W
ATCGACCCAGGCATGATTAG	CTTATG	10368	3	control	3	YNR024W
GAGCGTTTACCAGTCTGCTT	CTTATG	10361	3	control	3	YJR118C
CATAGATCAGAATGCTGCAC	CTTATG	10357	3	control	3	YHR005C
CCTTGCACAGAAGAGATGGA	AACCAT	10356	16	mtDNA_t2	1	YJL077C
AATATGACATCCACGTACTC	CGGCAA	10355	14	mtDNA_t1	2	YGR230W
TACTTAGTGCCAGGCGTCTG	CGGCAA	10347	14	mtDNA_t1	2	YHR171W
GGCAGAGCAGCAATCCGATA	GTGCCG	10338	13	mtDNA_t1	1	YER165W
GGAGCTTCCCTCATCTTGGT	CTAATG	10331	18	mtDNA_t2	3	YDR179C
TCATCGTCGCGCAGTTGTTG	GTGCCG	10320	13	mtDNA_t1	1	YOR087W
TACGCGAGTGCATGTGCCAT	CTAATG	10296	18	mtDNA_t2	3	YNL154C
TCATGCTGCTAACGGTCGAG	GTGCCG	10292	13	mtDNA_t1	1	YOR304C-A
CCTTACGTTAGAGGTGGTCT	AACCAT	10290	16	mtDNA_t2	1	YGR074W
GACCGTGCATAACTTCTATC	GTGCCG	10285	13	mtDNA_t1	1	YFR039C
GCCATCCATACAAGGGTAGA	GGTTGC	10282	17	mtDNA_t2	2	YER159C
AATGGCGTCGCACGTCCTAT	CTAATG	10270	18	mtDNA_t2	3	YBR155W
AGACGTAGCGAACTAGACCC	ATATGA	10243	2	control	2	YLR219W
CATACTCTGTCATACCTGGT	TATCTG	10221	1	control	1	YBR285W
ACCAAGTGTGACCAACGTGA	GGTTGC	10213	17	mtDNA_t2	2	YGR195W
GCTTCGATAACAGCACATAC	AACCAT	10209	16	mtDNA_t2	1	YLR022C
GCGACTCGAAGATAACGTAC	GGTTGC	10202	17	mtDNA_t2	2	YKL181W
GGCATACCGACAACGATTCA	GGTTGC	10199	17	mtDNA_t2	2	YPL128C
CCGCGTTTAACAGGTATTTC	CTTATG	10187	3	control	3	YGR043C
CCCGATTGAGGCATGGTTAT	CTTATG	10182	3	control	3	YDL137W
CGACGTTCAGCATACTAGAG	CTTATG	10180	3	control	3	YOL125W
TAGGTACAGACCGATCTCAG	AACCAT	10180	16	mtDNA_t2	1	YNL282W
TAGGTACAGACCGATCTCAG	AACCAT	10180	16	mtDNA_t2	1	YFL039C
TAGGTACAGACCGATCTCAG	AACCAT	10180	16	mtDNA_t2	1	YKL028W
ATCATATCAGGCAGAGGACG	CTTATG	10169	3	control	3	YER136W
CGTACATCTGATAACCTGTC	GGTTGC	10157	17	mtDNA_t2	2	YPR028W
GGCATAGCGCAACACTCATA	CTTATG	10155	3	control	3	YEL050C
AGTATTGCTCCAGACGCCTG	TATCTG	10151	1	control	1	YJL137C
CATCTATGCGAACTTATGCC	CGGCAA	10138	14	mtDNA_t1	2	YER063W
TCATCGTCGCGCAGTTGTTG	CTTATG	10119	3	control	3	YOR087W
AGATGAGACGCACGACACTC	CTTATG	10106	3	control	3	YGR220C
ATACCTATGGCGGTGAAGAT	CGGCAA	10104	14	mtDNA_t1	2	YNL090W
ACATGCCTTGAATTAGGGCG	GTGCCG	10102	13	mtDNA_t1	1	YBR040W
TCATTCGGTGAAGTTGCGTC	AACCAT	10093	16	mtDNA_t2	1	YPL057C
ATAGATAGCGAACCCGGACC	AACCAT	10092	16	mtDNA_t2	1	YLR216C
CCCGGCGATCAACAGAGAGA	AACCAT	10083	16	mtDNA_t2	1	YOR186W
CCATGAGTCACAATGAGGCA	GTGCCG	10080	13	mtDNA_t1	1	YMR269W
GAGTACGCTCCATAGCTCTG	GGTTGC	10077	17	mtDNA_t2	2	YEL027W
GAGTCGTCTCTCACTGCGTT	CTAATG	10071	18	mtDNA_t2	3	YLR042C
TCACGAGTACGCATTCAGGG	GCCGTA	10062	15	mtDNA_t1	3	YOL108C
ATCCTCTTGGAGTATAGGGT	ATATGA	10035	2	control	2	YDR446W
ACATGCCTTGAATTAGGGCG	ATATGA	10011	2	control	2	YBR040W
CCTTGCACAGAAGAGATGGA	CTTATG	10007	3	control	3	YJL077C
CTCTGTTTGAGCATTTAGAG	GGTTGC	10003	17	mtDNA_t2	2	YIL144W
AATGGCGTCGCACGTCCTAT	AACCAT	10000	16	mtDNA_t2	1	YBR155W
GTTCGCCACCAAGGAAATCA	CTAATG	9997	18	mtDNA_t2	3	YDR006C
TTGTACGACACCTCCAGAAG	GGTTGC	9997	17	mtDNA_t2	2	YPR129W
CATTGGCAGCGATGTTGTCT	CGGCAA	9993	14	mtDNA_t1	2	YIL003W
TATTGCCATCGACGTGCTGG	AACCAT	9992	16	mtDNA_t2	1	YML073C
CCGCAGCTCTAATTGTTATC	GGTTGC	9989	17	mtDNA_t2	2	YFR050C
CATACTCTGTCATACCTGGT	GCCGTA	9986	15	mtDNA_t1	3	YBR285W
GCCTGTATGAAAGCACACCA	CGGCAA	9982	14	mtDNA_t1	2	YPL130W
GAGAGCCCATAATCTATTCC	AACCAT	9979	16	mtDNA_t2	1	YOR250C
TATAGTCCAGTCCAGGCACG	ATATGA	9966	2	control	2	YPL002C
TACCTGATCCGATACGCTGT	CGGCAA	9960	14	mtDNA_t1	2	YNL133C
GAGGTATGCACACATCCGAC	AACCAT	9951	16	mtDNA_t2	1	YJL177W
CGTAAGTTTGAAGCCCTTTC	AACCAT	9950	16	mtDNA_t2	1	YGL002W
CGTAAGTTTGAAGCCCTTTC	AACCAT	9950	16	mtDNA_t2	1	YGR044C
AGCCGGTGATCGAGTTCTTT	GTGCCG	9944	13	mtDNA_t1	1	YDR522C
CCAGAGAGCTGACGAATTAC	GGTTGC	9941	17	mtDNA_t2	2	YKL189W
GGATGTCACCAACTAACCGA	GCCGTA	9933	15	mtDNA_t1	3	YDR032C
AGGGCTCACTTGCATCTCAT	CTTATG	9932	3	control	3	YML064C
CTAACGTCTTTGAACTTGGG	CTTATG	9928	3	control	3	YGR063C
TCACGAGTACGCATTCAGGG	CTAATG	9928	18	mtDNA_t2	3	YOL108C
ACTCTGATCCGACTGTGTGT	ATATGA	9924	2	control	2	YIL106W
AGCGTACTAGGCATCTATTG	CTAATG	9920	18	mtDNA_t2	3	YLL010C
ATAGCTTTCCCACGTCGGTG	CGGCAA	9914	14	mtDNA_t1	2	YNL284C
GCTACACCAACATAGGTTCA	CTTATG	9911	3	control	3	YNL199C
AGTATTGCTCCAGACGCCTG	GCCGTA	9908	15	mtDNA_t1	3	YJL137C
CGTAAGTTTGAAGCCCTTTC	TATCTG	9906	1	control	1	YGL002W
CGTAAGTTTGAAGCCCTTTC	TATCTG	9906	1	control	1	YGR044C
GCTACACCAACATAGGTTCA	ATATGA	9903	2	control	2	YNL199C
GAGCCATCCATTCGTAATTC	CTAATG	9902	18	mtDNA_t2	3	YPR052C
TCATCGTCGCGCAGTTGTTG	CGGCAA	9902	14	mtDNA_t1	2	YOR087W
ATTTCGGACGCCAGTTCCTG	CGGCAA	9889	14	mtDNA_t1	2	YJL184W
TATTGTAGCACAGGGCAGTC	AACCAT	9883	16	mtDNA_t2	1	YML026C
TCCGACACGACAATGATGCA	CTAATG	9878	18	mtDNA_t2	3	YJL079C
ATCTGCTCGTCAGTGGTGCT	GCCGTA	9867	15	mtDNA_t1	3	YPL253C
CCCGGCGATCAACAGAGAGA	TATCTG	9861	1	control	1	YOR186W
ACTCTGATCCGACTGTGTGT	CGGCAA	9854	14	mtDNA_t1	2	YIL106W
ATCCTCTTGGAGTATAGGGT	GTGCCG	9849	13	mtDNA_t1	1	YDR446W
CCTTACGTTAGAGGTGGTCT	ATATGA	9847	2	control	2	YGR074W
CCCGGCGATCAACAGAGAGA	GCCGTA	9843	15	mtDNA_t1	3	YOR186W
ACGACACCGAGAGCTTATTC	GTGCCG	9838	13	mtDNA_t1	1	YPR079W
ACATGCCTTGAATTAGGGCG	CGGCAA	9837	14	mtDNA_t1	2	YBR040W
TAGTCACGGACATGCTCGTC	CGGCAA	9837	14	mtDNA_t1	2	YAR018C
ACTCGACGATAACGTGCATC	GGTTGC	9835	17	mtDNA_t2	2	YCR099C
GGCATAGCGCAACACTCATA	GGTTGC	9831	17	mtDNA_t2	2	YEL050C
TGATTAGCACCACTGTCAGC	CTAATG	9827	18	mtDNA_t2	3	YJL117W
CCATCTGGAAGAATTAGGGA	CTTATG	9815	3	control	3	YCL052C
GGCAGAGCAGCAATCCGATA	CGGCAA	9815	14	mtDNA_t1	2	YER165W
ACATACGGTAAAGCTGTGGA	GGTTGC	9810	17	mtDNA_t2	2	YNL076W
GACCACCGATAAGGCTAATC	AACCAT	9807	16	mtDNA_t2	1	YDR098C
GAAGAGCTAGTAACTCCCTC	CTAATG	9804	18	mtDNA_t2	3	YGR243W
CCGGCTAGTTAATTTGACTC	CTTATG	9796	3	control	3	YGL037C
ACACACTGTATAGAGGGTTG	GGTTGC	9788	17	mtDNA_t2	2	YBR084C-A
ATGACGTGTCGATCACTTCT	AACCAT	9787	16	mtDNA_t2	1	YIL102C
CCTTACGTTAGAGGTGGTCT	GTGCCG	9786	13	mtDNA_t1	1	YGR074W
GCCAGACGGACAATGTTAGA	AACCAT	9785	16	mtDNA_t2	1	YDR464W
GCCAGACGGACAATGTTAGA	AACCAT	9785	16	mtDNA_t2	1	YML108W
ATAGACTAGCGCACTCAGGG	ATATGA	9782	2	control	2	YOL107W
GATCCTAGTCCATAGCCTGA	CTTATG	9779	3	control	3	YJR096W
TATAGTCCAGTCCAGGCACG	GTGCCG	9773	13	mtDNA_t1	1	YPL002C
AGTAGACCTTACAGCTCCTG	GTGCCG	9747	13	mtDNA_t1	1	YJL160C
GACCGTGCATAACTTCTATC	ATATGA	9740	2	control	2	YFR039C
ATAGACTAGCGCACTCAGGG	GTGCCG	9723	13	mtDNA_t1	1	YOL107W
ACACGGAGTTAAGTATCACG	ATATGA	9711	2	control	2	YDL119C
ACACGGAGTTAAGTATCACG	ATATGA	9711	2	control	2	YDR341C
ACTACCAGTCGATATGAGGG	GCCGTA	9711	15	mtDNA_t1	3	YOL119C
GCATCTCAGAATTCGGCACG	AACCAT	9707	16	mtDNA_t2	1	YOR377W
CGACGTTCAGCATACTAGAG	CGGCAA	9697	14	mtDNA_t1	2	YOL125W
GGTCCGAATACAACAGCTCA	CTTATG	9697	3	control	3	YOL038W
TAGTGACGCTCAGATCACTG	GTGCCG	9696	13	mtDNA_t1	1	YDR058C
ACGACACCGAGAGCTTATTC	ATATGA	9681	2	control	2	YPR079W
ACACGGAGTTAAGTATCACG	GTGCCG	9679	13	mtDNA_t1	1	YDL119C
ACACGGAGTTAAGTATCACG	GTGCCG	9679	13	mtDNA_t1	1	YDR341C
CCGATCAGTCTATATTGCAT	GGTTGC	9669	17	mtDNA_t2	2	YEL072W
TACCTGTTGGCATCGGCTGT	AACCAT	9660	16	mtDNA_t2	1	YNL131W
GCCGTATCTTAACCTCTTAG	CTTATG	9649	3	control	3	YNR035C
GGGCACACTAGGAAACTCCA	ATATGA	9642	2	control	2	YDL241W
ACCTTACAGTTTACAGAGGG	CTAATG	9603	18	mtDNA_t2	3	YOL112W
AGAGTACAGCACCTAGTTCC	CTAATG	9599	18	mtDNA_t2	3	YBL010C
TTATGACGACCAGCGATGGC	GGTTGC	9582	17	mtDNA_t2	2	YLR356W
AGTTAGCACCCACATTTGGC	CTTATG	9576	3	control	3	YBL067C
CATTGGCAGCGATGTTGTCT	GTGCCG	9557	13	mtDNA_t1	1	YIL003W
AGGAACTCGGCATTACATTG	GGTTGC	9554	17	mtDNA_t2	2	YDL085C-A
TCATTCGGTGAAGTTGCGTC	CTAATG	9552	18	mtDNA_t2	3	YPL057C
CCGACTATTAAATGCGAGGA	CTAATG	9529	18	mtDNA_t2	3	YCL042W
AATCATCAGTAAGGAGGGTC	GGTTGC	9527	17	mtDNA_t2	2	YPR007C
TAGTGACGCTCAGATCACTG	CTTATG	9526	3	control	3	YDR058C
TACTCAGCACGACTATGACG	AACCAT	9525	16	mtDNA_t2	1	YGR256W
ACACGGAGTTAAGTATCACG	CGGCAA	9517	14	mtDNA_t1	2	YDL119C
ACACGGAGTTAAGTATCACG	CGGCAA	9517	14	mtDNA_t1	2	YDR341C
AGGAGACGCCACATCGTATC	ATATGA	9517	2	control	2	YJL189W
AGGAGACGCCACATCGTATC	ATATGA	9517	2	control	2	YHL046C
CACGCTTTAGTCATTGCGGT	TATCTG	9512	1	control	1	YDL189W
GAACGCACTGCAAGTATGTA	GCCGTA	9510	15	mtDNA_t1	3	YOR061W
CTTTCGGACGTATGTGCCGT	GTGCCG	9505	13	mtDNA_t1	1	YDL168W
CCTTGCACAGAAGAGATGGA	GTGCCG	9503	13	mtDNA_t1	1	YJL077C
CGTCACAGCACTAACAGGAC	CTTATG	9501	3	control	3	YJL068C
AATGACGTACAATCCGCTGA	ATATGA	9495	2	control	2	YOL043C
GAACGCACTGCAAGTATGTA	TATCTG	9491	1	control	1	YOR061W
ATGAACTTGCGCTCAATTCC	GCCGTA	9487	15	mtDNA_t1	3	YAL008W
ATGAACTTGCGCTCAATTCC	GCCGTA	9487	15	mtDNA_t1	3	YDR374C
ATTGCATCCACATGGTTCGC	CTTATG	9487	3	control	3	YEL051W
CAGTGCATGTAACCTAAGTC	TATCTG	9487	1	control	1	YML087C
GATCAGTGAACATCAGTGCC	CTAATG	9482	18	mtDNA_t2	3	YER117W
CAGTGTCGTACAGGATATTG	AACCAT	9481	16	mtDNA_t2	1	YBL071W-A
TAGTGCTCGGCAGCTCTAGT	CTTATG	9481	3	control	3	YOR371C
ATACCTATGGCGGTGAAGAT	TATCTG	9476	1	control	1	YNL090W
CAAGATCGTCGTACAGTGTG	CTTATG	9476	3	control	3	YJL155C
ATTGATGACCGACCGACACG	CTTATG	9465	3	control	3	YBL107C
ACGCGCACTGTCTATACATG	AACCAT	9454	16	mtDNA_t2	1	YPL267W
CCTTACGTTAGAGGTGGTCT	CTAATG	9451	18	mtDNA_t2	3	YGR074W
AGACGTAGCGAACTAGACCC	GTGCCG	9450	13	mtDNA_t1	1	YLR219W
GAGCTGAACTAATAGCGAGC	GGTTGC	9447	17	mtDNA_t2	2	YIL074C
GAGTATCGGGCATTTCCGCT	CTAATG	9447	18	mtDNA_t2	3	YDR156W
TCAGCTTCGATAGCCGAGGT	CTTATG	9440	3	control	3	YNL146W
TCTACGTTGGGCAGTACCGT	AACCAT	9432	16	mtDNA_t2	1	YGL207W
GCTCTCCGTAAACGCAAAGA	AACCAT	9428	16	mtDNA_t2	1	YDR022C
GACATATCAGCATACACGGC	CTAATG	9424	18	mtDNA_t2	3	YAL003W
TAGAGAGCTACCACATCATC	ATATGA	9415	2	control	2	YOR108W
GCATTCTACCAAGCTGCATA	CTAATG	9413	18	mtDNA_t2	3	YEL009C
GTAGTAGACCCATGACACTC	AACCAT	9411	16	mtDNA_t2	1	YGR221C
CATCTGATAGCATTGCGGTG	AACCAT	9402	16	mtDNA_t2	1	YPL203W
CGACGTTCAGCATACTAGAG	ATATGA	9402	2	control	2	YOL125W
TGGGTATGCACAACCAACCA	AACCAT	9399	16	mtDNA_t2	1	YLR075W
AGACGTAGCGAACTAGACCC	CGGCAA	9398	14	mtDNA_t1	2	YLR219W
ATGGTGGCACGCTCGCAGAT	AACCAT	9398	16	mtDNA_t2	1	YOL142W
ACTACCAGTCGATATGAGGG	TATCTG	9392	1	control	1	YOL119C
ACTAATCTTGAATTGGCGGC	GGTTGC	9389	17	mtDNA_t2	2	YBL057C
ACACACTGTATAGAGGGTTG	CTAATG	9385	18	mtDNA_t2	3	YBR084C-A
GGCAGAGCAGCAATCCGATA	CTTATG	9375	3	control	3	YER165W
ATACCCGTGTGCCATACGTT	CTTATG	9367	3	control	3	YDR496C
TATATGTGGACCAGTATGCG	CTAATG	9339	18	mtDNA_t2	3	YLR448W
TATTGCCATCGACGTGCTGG	CTAATG	9335	18	mtDNA_t2	3	YML073C
GACAGACTGATAACCCTTGC	GGTTGC	9334	17	mtDNA_t2	2	YOR286W
ATAGATGATCCTCCATAAGC	CTAATG	9318	18	mtDNA_t2	3	YHR012W
ACACCAGATCCATATTGAGC	CTTATG	9314	3	control	3	YLR297W
GTAAGCCTTTGTACCCCCCG	AACCAT	9312	16	mtDNA_t2	1	YGR102C
CCGACACAGAGAAGTCTTTA	ATATGA	9310	2	control	2	YKL064W
CGCTCCATAAACGATCTGAA	GGTTGC	9304	17	mtDNA_t2	2	YJL031C
TATGGCTAGGTATGACCCTT	CTAATG	9301	18	mtDNA_t2	3	YNL110C
GCAGATAATACACTGTCACC	ATATGA	9296	2	control	2	YOR012W
ACGACACCGAGAGCTTATTC	CGGCAA	9286	14	mtDNA_t1	2	YPR079W
ACGCTCGTATCACTGGTTAT	CTTATG	9283	3	control	3	YBR165W
GGTGACTCAACATTGGGTTA	CTTATG	9279	3	control	3	YKL051W
TAGGCTAGACGTGTGCCAAT	CTAATG	9279	18	mtDNA_t2	3	YHR203C
ACTCATCAGGTATGGGAACG	ATATGA	9278	2	control	2	YDR034W-B
TGGCATATCACAACAGTCCA	CTAATG	9278	18	mtDNA_t2	3	YML052W
GAAGCACGCGCAAGCATCTA	CTTATG	9277	3	control	3	YJL124C
CATAGCTTGCTGAAGGCACG	CTTATG	9270	3	control	3	YPL237W
CATAGCTTGCTGAAGGCACG	CTTATG	9270	3	control	3	YPL204W
ATCAGTATGTCACCTGCTGG	CTAATG	9266	18	mtDNA_t2	3	YML015C
ATCAGTATGTCACCTGCTGG	CTAATG	9266	18	mtDNA_t2	3	YML015C
GATCAGACGACACTAGAGTC	CTTATG	9264	3	control	3	YMR035W
GCACCTTGTTCAATCTATGC	CTTATG	9262	3	control	3	YJL060W
GGTTATACCTTACGACCTCT	GGTTGC	9249	17	mtDNA_t2	2	YGR105W
TTGGCGCATCGCTAGTCACT	CTTATG	9247	3	control	3	YCR059C
GGAGCTACCGTCATACGACC	CTTATG	9246	3	control	3	YDL069C
CATCTATGCGAACTTATGCC	CTAATG	9234	18	mtDNA_t2	3	YER063W
TGGCATATCACAACAGTCCA	CTTATG	9229	3	control	3	YML052W
CTCAGTCGGGCATGGTTTCT	CTAATG	9220	18	mtDNA_t2	3	YDL165W
ATGACGTGTCGATCACTTCT	GGTTGC	9216	17	mtDNA_t2	2	YIL102C
GACCAGATGCACCATGTAGC	CTAATG	9214	18	mtDNA_t2	3	YOL007C
AGTAGACCTTACAGCTCCTG	ATATGA	9209	2	control	2	YJL160C
CCACCAGCAAGCATATTGGA	CTTATG	9203	3	control	3	YGR172C
GAGACTTCATCAATACCGAC	AACCAT	9203	16	mtDNA_t2	1	YOR194C
TGCACCACGAAAGCGGTACA	GGTTGC	9196	17	mtDNA_t2	2	YLR074C
ATCACATAGAGAGACGCTGC	CTAATG	9195	18	mtDNA_t2	3	YLL046C
GCGCGTATAGTGCCTTAATT	GGTTGC	9191	17	mtDNA_t2	2	YDR184C
TCAATCTAGCGGAAGTGAGC	CTTATG	9180	3	control	3	YLR295C
AATCATCAGTAAGGAGGGTC	ATATGA	9177	2	control	2	YPR007C
TATGTCAGTCCACGCCGATG	CTTATG	9176	3	control	3	YJL048C
ATAGCTTTCCCACGTCGGTG	ATATGA	9175	2	control	2	YNL284C
GCTCTAGCATCACTATCAGG	AACCAT	9170	16	mtDNA_t2	1	YHR087W
GATGCACTGCGTTCCATGTC	GTGCCG	9163	13	mtDNA_t1	1	YHL012W
ATGGTGGCACGCTCGCAGAT	CTAATG	9162	18	mtDNA_t2	3	YOL142W
TCATGCTGCTAACGGTCGAG	TATCTG	9156	1	control	1	YOR304C-A
GCACGTATGTTAATCTGTGT	CTTATG	9155	3	control	3	YJR097W
GAGATGATGCTACCCAGCCG	AACCAT	9146	16	mtDNA_t2	1	YMR159C
AAATACGCGGTCGCAGTGAT	AACCAT	9144	16	mtDNA_t2	1	YBR143C
CATAGATCAGAATGCTGCAC	ATATGA	9134	2	control	2	YHR005C
ATGTCAAGTGTCGGCAAGCC	CTTATG	9133	3	control	3	YPL175W
AACTACTGTAAAGCGGCGGA	AACCAT	9127	16	mtDNA_t2	1	YLR182W
ACTACTGCCTGAGGGTTGTT	CTAATG	9122	18	mtDNA_t2	3	YDR514C
ACTCATCAGGTATGGGAACG	GTGCCG	9122	13	mtDNA_t1	1	YDR034W-B
TCGCAGAGACGATGACACAC	GTGCCG	9113	13	mtDNA_t1	1	YER012W
GCCCTGAATTTAATGCAAGC	TATCTG	9104	1	control	1	YLR254C
TGGCACAGACTGAACACTAC	CTTATG	9091	3	control	3	YKL160W
TATCATCTGGGACAGCGTTG	ATATGA	9083	2	control	2	YOL072W
GAAGAGCTAGTAACTCCCTC	AACCAT	9072	16	mtDNA_t2	1	YGR243W
GCAGATAATACACTGTCACC	AACCAT	9071	16	mtDNA_t2	1	YOR012W
CACTGACGCTCACTGATTAT	ATATGA	9065	2	control	2	YHR049W
CCATCTGGAAGAATTAGGGA	ATATGA	9065	2	control	2	YCL052C
AGCATGTGGCATAACCTTTC	TATCTG	9061	1	control	1	YER028C
GGGCACACTAGGAAACTCCA	GTGCCG	9061	13	mtDNA_t1	1	YDL241W
TATTCTCCGTGACGTGGGTT	CTTATG	9052	3	control	3	YGL249W
TAGGTACAGACCGATCTCAG	GGTTGC	9051	17	mtDNA_t2	2	YNL282W
TAGGTACAGACCGATCTCAG	GGTTGC	9051	17	mtDNA_t2	2	YFL039C
TAGGTACAGACCGATCTCAG	GGTTGC	9051	17	mtDNA_t2	2	YKL028W
TTACCCTGCGGACTAGGTGT	AACCAT	9051	16	mtDNA_t2	1	YGL221C
AGGGCTCACTTGCATCTCAT	GTGCCG	9050	13	mtDNA_t1	1	YML064C
CACTGTGTAGCAGCCGGTAT	GTGCCG	9048	13	mtDNA_t1	1	YOR042W
CGCAATCTGATGCAACTGAC	AACCAT	9046	16	mtDNA_t2	1	YIL069C
GACAGACTGATAACCCTTGC	AACCAT	9044	16	mtDNA_t2	1	YOR286W
ATAGCTTTCCCACGTCGGTG	GTGCCG	9030	13	mtDNA_t1	1	YNL284C
CGTCACAGCACTAACAGGAC	GTGCCG	9027	13	mtDNA_t1	1	YJL068C
CTCATAGACGAAGCGAGGAC	TATCTG	9027	1	control	1	YJL066C
TGCACCACGAAAGCGGTACA	AACCAT	9026	16	mtDNA_t2	1	YLR074C
GGGCACAGGGTAACATACCC	GTGCCG	9025	13	mtDNA_t1	1	YDR057W
TCGACGTGCATCCAGGAATG	ATATGA	9025	2	control	2	YHL031C
AGTTAGCACCCACATTTGGC	GTGCCG	9012	13	mtDNA_t1	1	YBL067C
ATCCTCTTGGAGTATAGGGT	CGGCAA	9011	14	mtDNA_t1	2	YDR446W
GCCCAGGCTAAATGTTAAGA	CTTATG	9001	3	control	3	YDR025W
GCCTGTATGAAAGCACACCA	TATCTG	9000	1	control	1	YPL130W
GGATGTCACCAACTAACCGA	AACCAT	8996	16	mtDNA_t2	1	YDR032C
AGCCCGGTCTCATCGTTGTT	CTAATG	8994	18	mtDNA_t2	3	YDR513W
TGATCCCAGACACTAGGTGC	GTGCCG	8992	13	mtDNA_t1	1	YOR020C
GACTACCTTTAACTATCGCG	ATATGA	8990	2	control	2	YKR102W
TAGAGTGCTCGATCTCGCCT	CTTATG	8987	3	control	3	YJL011C
ACCCTTAGTCGCATTTGCAT	CTAATG	8984	18	mtDNA_t2	3	YHR128W
CACTGACGCTCACTGATTAT	CGGCAA	8982	14	mtDNA_t1	2	YHR049W
TAGAGGCAGACACAGGTCCC	CTAATG	8963	18	mtDNA_t2	3	YKR007W
GATGCACTGCGTTCCATGTC	CTTATG	8958	3	control	3	YHL012W
CCTTACGTTAGAGGTGGTCT	CGGCAA	8953	14	mtDNA_t1	2	YGR074W
CACTGTGTAGCAGCCGGTAT	CGGCAA	8948	14	mtDNA_t1	2	YOR042W
CATTGGCAGCGATGTTGTCT	TATCTG	8943	1	control	1	YIL003W
CCATCTGGAAGAATTAGGGA	GTGCCG	8939	13	mtDNA_t1	1	YCL052C
CACGATGTCCAATCATGCTA	ATATGA	8935	2	control	2	YJL183W
GCTCTAGCATCACTATCAGG	CTAATG	8935	18	mtDNA_t2	3	YHR087W
CGTAAGTTTGAAGCCCTTTC	GCCGTA	8933	15	mtDNA_t1	3	YGL002W
CGTAAGTTTGAAGCCCTTTC	GCCGTA	8933	15	mtDNA_t1	3	YGR044C
TACCTGATCCGATACGCTGT	CTAATG	8930	18	mtDNA_t2	3	YNL133C
GGATACCATACACATTGGAC	CTTATG	8929	3	control	3	YKL119C
CGTAATATAGCGTAAGCGAG	CTAATG	8923	18	mtDNA_t2	3	YDL083C
TAGAGAGCTACCACATCATC	GTGCCG	8923	13	mtDNA_t1	1	YOR108W
TTATGACGACCAGCGATGGC	CTAATG	8923	18	mtDNA_t2	3	YLR356W
GCATTCTACCAAGCTGCATA	GTGCCG	8918	13	mtDNA_t1	1	YEL009C
AGTAGACCTTACAGCTCCTG	CGGCAA	8917	14	mtDNA_t1	2	YJL160C
AGGAGACGCCACATCGTATC	GTGCCG	8914	13	mtDNA_t1	1	YJL189W
AGGAGACGCCACATCGTATC	GTGCCG	8914	13	mtDNA_t1	1	YHL046C
TAGTCACGGACATGCTCGTC	ATATGA	8896	2	control	2	YAR018C
GCATTCTACCAAGCTGCATA	ATATGA	8894	2	control	2	YEL009C
GCTACTTCCAGACCTATGTG	AACCAT	8889	16	mtDNA_t2	1	YJR129C
CACTGACGCTCACTGATTAT	GTGCCG	8882	13	mtDNA_t1	1	YHR049W
AGATGAGACGCACGACACTC	GTGCCG	8880	13	mtDNA_t1	1	YGR220C
TCGACGTGCATCCAGGAATG	GTGCCG	8880	13	mtDNA_t1	1	YHL031C
TAGAGGCAGACACAGGTCCC	CTTATG	8878	3	control	3	YKR007W
TGATCCCAGACACTAGGTGC	ATATGA	8876	2	control	2	YOR020C
ACACTTCCTGAACATTGGGC	GGTTGC	8873	17	mtDNA_t2	2	YBL061C
AGATCGACGAGATTTCTAGG	GGTTGC	8869	17	mtDNA_t2	2	YBR078W
ATCATATCAGGCAGAGGACG	ATATGA	8867	2	control	2	YER136W
TCCTTGTCGGCGATGCGATT	CTTATG	8863	3	control	3	YNL116W
CCCGAACGTCGAATTGTTTA	CTTATG	8862	3	control	3	YGR028W
ATCTGAATACGATGGCTGAT	CTTATG	8856	3	control	3	YJL037W
AGCCGGTGATCGAGTTCTTT	CGGCAA	8851	14	mtDNA_t1	2	YDR522C
GAAGCACGCGCAAGCATCTA	AACCAT	8848	16	mtDNA_t2	1	YJL124C
GGTCCGAATACAACAGCTCA	ATATGA	8844	2	control	2	YOL038W
AGGGCTCACTTGCATCTCAT	ATATGA	8836	2	control	2	YML064C
AACTCTTCTAAACTGGCGGA	GGTTGC	8830	17	mtDNA_t2	2	YLR183C
GATCCTAGTCCATAGCCTGA	GTGCCG	8830	13	mtDNA_t1	1	YJR096W
GAGCGTTTACCAGTCTGCTT	GTGCCG	8822	13	mtDNA_t1	1	YJR118C
GCAGATAATACACTGTCACC	CGGCAA	8820	14	mtDNA_t1	2	YOR012W
TCATCGTCGCGCAGTTGTTG	ATATGA	8820	2	control	2	YOR087W
CGACACGTAGTAGACTTCAT	CTAATG	8817	18	mtDNA_t2	3	YLR316C
TCGGACTCGTGACGCTATTT	GGTTGC	8812	17	mtDNA_t2	2	YLR167W
ATTCATGTGCCAGTGCCGTG	AACCAT	8811	16	mtDNA_t2	1	YAR042W
ACCAGCCATATAACTTGAGC	CTTATG	8808	3	control	3	YDR030C
ACCAGCCATATAACTTGAGC	CTTATG	8808	3	control	3	YLR026C
ACCAGCCATATAACTTGAGC	CTTATG	8808	3	control	3	YGL125W
AATCGTCACCAACGTGCATA	CTTATG	8807	3	control	3	YEL011W
GGTGACTCAACATTGGGTTA	GTGCCG	8805	13	mtDNA_t1	1	YKL051W
TATAACACTGGTGAACTAGC	CTTATG	8805	3	control	3	YLR308W
ACCTGAGGGACAGTAGCTTC	CTAATG	8795	18	mtDNA_t2	3	YPR103W
AGTATGCTACGATGCCCGCT	CTAATG	8786	18	mtDNA_t2	3	YER046W
GCTCTAGCATCACTATCAGG	TATCTG	8786	1	control	1	YHR087W
ATTTCGGACGCCAGTTCCTG	CTAATG	8784	18	mtDNA_t2	3	YJL184W
ATCGACCCAGGCATGATTAG	ATATGA	8778	2	control	2	YNR024W
ATAGACTAGCGCACTCAGGG	CGGCAA	8775	14	mtDNA_t1	2	YOL107W
CACTGACGCTCACTGATTAT	GGTTGC	8766	17	mtDNA_t2	2	YHR049W
TCTACGTTGGGCAGTACCGT	GGTTGC	8760	17	mtDNA_t2	2	YGL207W
ATGGTGGCACGCTCGCAGAT	CTTATG	8759	3	control	3	YOL142W
CGTGACTCAGGAGCTACTAT	CTTATG	8756	3	control	3	YOR369C
ACACGCTGTGAACTTGTCTC	CTAATG	8750	18	mtDNA_t2	3	YER074W
GAGTTACTACCCACCATTAG	CTTATG	8748	3	control	3	YNR017W
GAGTTACTACCCACCATTAG	CTTATG	8748	3	control	3	YDR167W
TCATTCCTAACAGTGGCGGC	CTAATG	8745	18	mtDNA_t2	3	YLR332W
TAGTGACGCTCAGATCACTG	CGGCAA	8743	14	mtDNA_t1	2	YDR058C
CACGATGTCCAATCATGCTA	GTGCCG	8738	13	mtDNA_t1	1	YJL183W
TATCCTTGCTGAGAGTAGGT	CTTATG	8738	3	control	3	YNL145W
CCGTACATGCAATCAAGCTA	CTTATG	8731	3	control	3	YMR274C
GCCGTATCTTAACCTCTTAG	ATATGA	8730	2	control	2	YNR035C
GCAGATAATACACTGTCACC	GTGCCG	8726	13	mtDNA_t1	1	YOR012W
CCATGAGTCACAATGAGGCA	ATATGA	8715	2	control	2	YMR269W
ACGCTCGTATCACTGGTTAT	GTGCCG	8709	13	mtDNA_t1	1	YBR165W
AGCCGGTGATCGAGTTCTTT	ATATGA	8708	2	control	2	YDR522C
ATTTCGGACGCCAGTTCCTG	TATCTG	8708	1	control	1	YJL184W
GCTACACCAACATAGGTTCA	GGTTGC	8704	17	mtDNA_t2	2	YNL199C
GGATTAGTACCACTCACGGC	AACCAT	8700	16	mtDNA_t2	1	YDR088C
GTAAGCCTTTGTACCCCCCG	CTTATG	8700	3	control	3	YGR102C
TTACAGCAGCGCAGCTTAGC	CTTATG	8696	3	control	3	YLR315W
ACCCTTAGTCGCATTTGCAT	CTTATG	8694	3	control	3	YHR128W
CATAGCTTGCTGAAGGCACG	CTAATG	8694	18	mtDNA_t2	3	YPL237W
CATAGCTTGCTGAAGGCACG	CTAATG	8694	18	mtDNA_t2	3	YPL204W
CCATCTGGAAGAATTAGGGA	CGGCAA	8694	14	mtDNA_t1	2	YCL052C
GCCCTGAATTTAATGCAAGC	GCCGTA	8693	15	mtDNA_t1	3	YLR254C
TCAGCTCGGTAACTTGCACG	GGTTGC	8691	17	mtDNA_t2	2	YPL001W
CCGAGTACGCCTCATTGTAT	GGTTGC	8687	17	mtDNA_t2	2	YDL133W
GACAGCACGTAATTGACCGT	CTTATG	8683	3	control	3	YOR268C
AAGCGACGAGCATTGACCAG	GGTTGC	8681	17	mtDNA_t2	2	YHR026W
CCTACGCAGAGATTATAGCG	AACCAT	8678	16	mtDNA_t2	1	YPL209C
ACACCAGATCCATATTGAGC	ATATGA	8675	2	control	2	YLR297W
TATTCTCCGTGACGTGGGTT	CTAATG	8673	18	mtDNA_t2	3	YGL249W
GGCATAGCGCAACACTCATA	CTAATG	8667	18	mtDNA_t2	3	YEL050C
CATAGCTTGCTGAAGGCACG	ATATGA	8657	2	control	2	YPL237W
CATAGCTTGCTGAAGGCACG	ATATGA	8657	2	control	2	YPL204W
ATAGATAGCGAACCCGGACC	CTAATG	8655	18	mtDNA_t2	3	YLR216C
CCATGAGTCACAATGAGGCA	CGGCAA	8653	14	mtDNA_t1	2	YMR269W
TAGTCACGGACATGCTCGTC	CTAATG	8637	18	mtDNA_t2	3	YAR018C
ATGTCAAGTGTCGGCAAGCC	GTGCCG	8634	13	mtDNA_t1	1	YPL175W
GGTTATACCTTACGACCTCT	CTTATG	8631	3	control	3	YGR105W
ATTGCAGAGTACACACGTTG	CTTATG	8628	3	control	3	YGL006W-A
GACTAGGAGCCACTACACTC	CTAATG	8628	18	mtDNA_t2	3	YGR222W
GCCGTAGTAACAAGCTCACA	CTAATG	8628	18	mtDNA_t2	3	YOR047C
GCCGTAGTAACAAGCTCACA	CTAATG	8628	18	mtDNA_t2	3	YIR008C
TGGGTATGCACAACCAACCA	CTAATG	8623	18	mtDNA_t2	3	YLR075W
GGTCCGAATACAACAGCTCA	GTGCCG	8622	13	mtDNA_t1	1	YOL038W
ATCTCATGCGTACCGACTAT	CTTATG	8612	3	control	3	YOR367W
AGCATGTGGCATAACCTTTC	GCCGTA	8610	15	mtDNA_t1	3	YER028C
CATCTATGCGAACTTATGCC	TATCTG	8606	1	control	1	YER063W
ATGAGAGCCGGATCGTCCTT	ATATGA	8605	2	control	2	YBR258C
ACCCTTAGTCGCATTTGCAT	AACCAT	8601	16	mtDNA_t2	1	YHR128W
TATGTATGTCCACTCATCCG	TATCTG	8599	1	control	1	YAR031W
TCAGGTGAGTCATTGGCTCT	AACCAT	8598	16	mtDNA_t2	1	YJL148W
AGGAGACGCCACATCGTATC	CGGCAA	8597	14	mtDNA_t1	2	YJL189W
AGGAGACGCCACATCGTATC	CGGCAA	8597	14	mtDNA_t1	2	YHL046C
CATAGATCAGAATGCTGCAC	GTGCCG	8597	13	mtDNA_t1	1	YHR005C
GGTACACTGCACCGTCAGAT	CTTATG	8596	3	control	3	YOR087W
GCCACGACTCAACAGTGATA	CTTATG	8581	3	control	3	YMR133W
TGAGCATACAGCATGACCGC	CTTATG	8580	3	control	3	YHR076W
GAGAGCACCGAACACTCGTA	CTTATG	8568	3	control	3	YKL002W
CTCAGTCGGGCATGGTTTCT	GGTTGC	8562	17	mtDNA_t2	2	YDL165W
CCCGGCGATCAACAGAGAGA	GGTTGC	8554	17	mtDNA_t2	2	YOR186W
CCGCGTTTAACAGGTATTTC	ATATGA	8550	2	control	2	YGR043C
CGCTGTCATAGAACTAAGAC	CTAATG	8544	18	mtDNA_t2	3	YNL244C
GAAGCGTGACGAATCTTACC	CTAATG	8544	18	mtDNA_t2	3	YDR054C
TTGGCGCATCGCTAGTCACT	GTGCCG	8544	13	mtDNA_t1	1	YCR059C
CATGATGCGCGACTTTGCGT	CTTATG	8540	3	control	3	YOR046C
GCTACACCAACATAGGTTCA	AACCAT	8540	16	mtDNA_t2	1	YNL199C
TCATTCCTAACAGTGGCGGC	GGTTGC	8539	17	mtDNA_t2	2	YLR332W
AATTCAGTAGTGAGGCGCAT	CTTATG	8536	3	control	3	YIL157C
CGACGTTCAGCATACTAGAG	GCCGTA	8523	15	mtDNA_t1	3	YOL125W
ACCTCGCTCGGGATGTGTTT	CTAATG	8521	18	mtDNA_t2	3	YDR527W
TTTGTGAGCCCGCCCTAGTT	AACCAT	8520	16	mtDNA_t2	1	YGL243W
CACGCTTTAGTCATTGCGGT	GCCGTA	8519	15	mtDNA_t1	3	YDL189W
GGTCCGAATACAACAGCTCA	CGGCAA	8512	14	mtDNA_t1	2	YOL038W
AGATCGACGAGATTTCTAGG	AACCAT	8511	16	mtDNA_t2	1	YBR078W
AATATGACATCCACGTACTC	GCCGTA	8507	15	mtDNA_t1	3	YGR230W
AGTTAGCACCCACATTTGGC	ATATGA	8505	2	control	2	YBL067C
CATAGCTTGCTGAGGGCACG	AACCAT	8505	16	mtDNA_t2	1	YPR034W
CATAGCTTGCTGAGGGCACG	AACCAT	8505	16	mtDNA_t2	1	YOR119C
ATCATATCAGGCAGAGGACG	GTGCCG	8499	13	mtDNA_t1	1	YER136W
AGGGCTCACTTGCATCTCAT	CGGCAA	8498	14	mtDNA_t1	2	YML064C
ATTAGCACAGGCTGGGAATC	CTAATG	8492	18	mtDNA_t2	3	YNL240C
CCTTACGTTAGAGGTGGTCT	GGTTGC	8487	17	mtDNA_t2	2	YGR074W
CACGATGTCCAATCATGCTA	CTAATG	8466	18	mtDNA_t2	3	YJL183W
TTGGCGCATCGCTAGTCACT	ATATGA	8465	2	control	2	YCR059C
ATGAACTTGCGCTCAATTCC	AACCAT	8461	16	mtDNA_t2	1	YAL008W
ATGAACTTGCGCTCAATTCC	AACCAT	8461	16	mtDNA_t2	1	YDR374C
GCTCTAGCATCACTATCAGG	GCCGTA	8458	15	mtDNA_t1	3	YHR087W
ATTAGCGTCTCGACTACCTT	GGTTGC	8457	17	mtDNA_t2	2	YDR484W
TATCTCGACGCAGTGTCAGG	CTAATG	8455	18	mtDNA_t2	3	YHR138C
AGATGGCTGCTCATGCTCCT	AACCAT	8453	16	mtDNA_t2	1	YIL161W
CATACTCTGTCATACCTGGT	AACCAT	8450	16	mtDNA_t2	1	YBR285W
ACTCGACGATAACGTGCATC	CTTATG	8445	3	control	3	YCR099C
ATTAGCCTGTCATGGTCCGT	CTTATG	8444	3	control	3	YOL032W
AATGGACAGGGATAGCCTTT	CTTATG	8443	3	control	3	YDR519W
TATAGTCCAGTCCAGGCACG	CGGCAA	8441	14	mtDNA_t1	2	YPL002C
CTATCGGATTAAGGTGTACG	AACCAT	8423	16	mtDNA_t2	1	YGL071W
AGCCCGGTCTCATCGTTGTT	CTTATG	8421	3	control	3	YDR513W
ATAGTTCCCGCAGCTCGTTG	CTAATG	8418	18	mtDNA_t2	3	YBR082C
ATGAGAGCCGGATCGTCCTT	GTGCCG	8411	13	mtDNA_t1	1	YBR258C
CTAACGTCTTTGAACTTGGG	ATATGA	8406	2	control	2	YGR063C
CTTTCGGACGTATGTGCCGT	ATATGA	8403	2	control	2	YDL168W
GGATACCATACACATTGGAC	GTGCCG	8397	13	mtDNA_t1	1	YKL119C
ATGCTGACGCAGATCCGATG	CTTATG	8389	3	control	3	YJL046W
GACTGGCACTGATAATCACT	CTTATG	8389	3	control	3	YAL049C
GCTAATGCACGTTATGGAAG	GGTTGC	8387	17	mtDNA_t2	2	YPR152C
CCATCTTAGTAACGTGGACG	AACCAT	8383	16	mtDNA_t2	1	YGL070C
GAGCGTTTACCAGTCTGCTT	CGGCAA	8381	14	mtDNA_t1	2	YJR118C
CCCTGGTTAGTAGAGGATTT	CTTATG	8380	3	control	3	YGR084C
AGTGCTACTCTGACCTACTT	CTTATG	8375	3	control	3	YBR249C
CCCGATTGAGGCATGGTTAT	AACCAT	8371	16	mtDNA_t2	1	YDL137W
GAGTTACTACCCACCATTAG	ATATGA	8371	2	control	2	YNR017W
GAGTTACTACCCACCATTAG	ATATGA	8371	2	control	2	YDR167W
CATAGATCAGAATGCTGCAC	CTAATG	8369	18	mtDNA_t2	3	YHR005C
ACTCATCAGGTATGGGAACG	CGGCAA	8367	14	mtDNA_t1	2	YDR034W-B
ATCATCGACCGAGGCTTGTG	CTAATG	8367	18	mtDNA_t2	3	YJL043W
TAGTGCTCGGCAGCTCTAGT	CGGCAA	8364	14	mtDNA_t1	2	YOR371C
GAGCGGCCTCTGACTTCTTT	CTAATG	8363	18	mtDNA_t2	3	YDR222W
TGAGGAACACGGTGCAATAC	CTTATG	8352	3	control	3	YKL140W
AGTTAGCACCCACATTTGGC	CGGCAA	8348	14	mtDNA_t1	2	YBL067C
ATACCCGTGTGCCATACGTT	ATATGA	8346	2	control	2	YDR496C
GAGTTCATACTAGCCTCCTT	CTTATG	8345	3	control	3	YDR202C
GCAATGCAAGCTGTGCCAAC	CTTATG	8342	3	control	3	YIR001C
GCCGTATCTTAACCTCTTAG	GTGCCG	8342	13	mtDNA_t1	1	YNR035C
CCGGTAGCTGTTGTAACTAT	AACCAT	8331	16	mtDNA_t2	1	YGR072W
CTCACTTGGAGAGGTATTTG	CTAATG	8330	18	mtDNA_t2	3	YDL098C
TCCATACCGATAAAGTTCGA	AACCAT	8327	16	mtDNA_t2	1	YLR113W
CTCATAGACGAAGCGAGGAC	GCCGTA	8324	15	mtDNA_t1	3	YJL066C
CTTTCGGACGTATGTGCCGT	CGGCAA	8317	14	mtDNA_t1	2	YDL168W
AATCGTCACCAACGTGCATA	GTGCCG	8315	13	mtDNA_t1	1	YEL011W
CATCTATGCGAACTTATGCC	GCCGTA	8313	15	mtDNA_t1	3	YER063W
TGATCCGCACCATTGTCGAG	CTAATG	8303	18	mtDNA_t2	3	YOR351C
TGATCCGCACCATTGTCGAG	CTAATG	8303	18	mtDNA_t2	3	YPL192C
CCGCGTTTAACAGGTATTTC	GTGCCG	8297	13	mtDNA_t1	1	YGR043C
GGATGCTCTCTCACGAGTCT	GGTTGC	8287	17	mtDNA_t2	2	YJL085W
GACCAGATGCACCATGTAGC	GGTTGC	8286	17	mtDNA_t2	2	YOL007C
CCTTGCACAGAAGAGATGGA	GGTTGC	8282	17	mtDNA_t2	2	YJL077C
ACTCTGATCCGACTGTGTGT	TATCTG	8281	1	control	1	YIL106W
TATGTCAGTCCACGCCGATG	GTGCCG	8280	13	mtDNA_t1	1	YJL048C
CTTCAGAGTAGACTAGATGG	CTTATG	8275	3	control	3	YEL023C
TCGGACTCGTGACGCTATTT	AACCAT	8274	16	mtDNA_t2	1	YLR167W
CCTTGCACAGAAGAGATGGA	CGGCAA	8270	14	mtDNA_t1	2	YJL077C
GCTCGTATTCAAGATCATCA	CTAATG	8268	18	mtDNA_t2	3	YLR343W
CATAGATCAGAATGCTGCAC	AACCAT	8267	16	mtDNA_t2	1	YHR005C
CTAACGTCTTTGAACTTGGG	GTGCCG	8266	13	mtDNA_t1	1	YGR063C
TATGTATGTCCACTCATCCG	GCCGTA	8266	15	mtDNA_t1	3	YAR031W
TATGTCAGTCCACGCCGATG	ATATGA	8266	2	control	2	YJL048C
AATGTGGCCTCGATCCGCTT	CTTATG	8263	3	control	3	YGL229C
AATGTGGCCTCGATCCGCTT	CTTATG	8263	3	control	3	YDR075W
TATCATCTGGGACAGCGTTG	GTGCCG	8263	13	mtDNA_t1	1	YOL072W
TGATCCCAGACACTAGGTGC	CGGCAA	8262	14	mtDNA_t1	2	YOR020C
GAAGAGTCTACAACCCGCGA	CTAATG	8259	18	mtDNA_t2	3	YDR042C
TCGACGTGCATCCAGGAATG	GGTTGC	8258	17	mtDNA_t2	2	YHL031C
ACCTAGCGTCGATACGTGGT	CTAATG	8257	18	mtDNA_t2	3	YDR449C
CACTGCGGGACATCGTATTG	CTAATG	8243	18	mtDNA_t2	3	YBR085C-A
ACTGGGTCACTGGTGCCATT	AACCAT	8242	16	mtDNA_t2	1	YBR234C
CCTTGCACAGAAGAGATGGA	ATATGA	8240	2	control	2	YJL077C
GACATATCAGCATACACGGC	AACCAT	8238	16	mtDNA_t2	1	YAL003W
GCTACACCAACATAGGTTCA	GTGCCG	8231	13	mtDNA_t1	1	YNL199C
CATAGATCAGAATGCTGCAC	CGGCAA	8230	14	mtDNA_t1	2	YHR005C
CAGTGCATGTAACCTAAGTC	GCCGTA	8227	15	mtDNA_t1	3	YML087C
ATCGACCCAGGCATGATTAG	GTGCCG	8224	13	mtDNA_t1	1	YNR024W
GGATACCATACACATTGGAC	CGGCAA	8223	14	mtDNA_t1	2	YKL119C
AACAGTTCCGAAGGCTGAGC	GGTTGC	8218	17	mtDNA_t2	2	YBL018C
ACCTAGCGTCGATACGTGGT	CTTATG	8208	3	control	3	YDR449C
GATCCTAGTCCATAGCCTGA	ATATGA	8207	2	control	2	YJR096W
AGATGAGACGCACGACACTC	ATATGA	8205	2	control	2	YGR220C
TACCTGATCCGATACGCTGT	GCCGTA	8202	15	mtDNA_t1	3	YNL133C
TCATGCTGCTAACGGTCGAG	GCCGTA	8200	15	mtDNA_t1	3	YOR304C-A
CCGACACAGAGAAGTCTTTA	GTGCCG	8191	13	mtDNA_t1	1	YKL064W
GAGACTTCATCAATACCGAC	CTTATG	8188	3	control	3	YOR194C
GCACCTTGTTCAATCTATGC	GTGCCG	8184	13	mtDNA_t1	1	YJL060W
GATCAGTGAACATCAGTGCC	CTTATG	8176	3	control	3	YER117W
GGGCACAGGGTAACATACCC	CTTATG	8172	3	control	3	YDR057W
GGCATAGCGCAACACTCATA	ATATGA	8170	2	control	2	YEL050C
TGGCATATCACAACAGTCCA	ATATGA	8168	2	control	2	YML052W
ATCCTCTTGGAGTATAGGGT	GCCGTA	8164	15	mtDNA_t1	3	YDR446W
AATATGACATCCACGTACTC	TATCTG	8162	1	control	1	YGR230W
ATAGCTTTCCCACGTCGGTG	GGTTGC	8162	17	mtDNA_t2	2	YNL284C
GGCATAGCGCAACACTCATA	GTGCCG	8162	13	mtDNA_t1	1	YEL050C
CCTTAGACGCTACTGTATTG	AACCAT	8161	16	mtDNA_t2	1	YBR182C-A
AATATGACTTGCCATGCCCT	CTTATG	8159	3	control	3	YNL151C
ACTCATCAGGTATGGGAACG	GGTTGC	8159	17	mtDNA_t2	2	YDR034W-B
CGTCACAGCACTAACAGGAC	ATATGA	8156	2	control	2	YJL068C
TGTCACCATTGCAGCATACG	AACCAT	8152	16	mtDNA_t2	1	YML079W
TACTTAGTGCCAGGCGTCTG	TATCTG	8150	1	control	1	YHR171W
ACTCTGATCCGACTGTGTGT	GCCGTA	8149	15	mtDNA_t1	3	YIL106W
GCCTGTATGAAAGCACACCA	GCCGTA	8146	15	mtDNA_t1	3	YPL130W
TTTCACGCTGCCAGTGTCTG	GTGCCG	8146	13	mtDNA_t1	1	YER143W
GCGGTCGATACATTTCTAAG	AACCAT	8143	16	mtDNA_t2	1	YDR146C
CCCGATTGAGGCATGGTTAT	ATATGA	8128	2	control	2	YDL137W
GCCCGAGAATCCAAGGCATA	AACCAT	8128	16	mtDNA_t2	1	YOR189W
CCGCGTTTAACAGGTATTTC	CGGCAA	8121	14	mtDNA_t1	2	YGR043C
CCAAACAAGGAAGTCGTGGC	GGTTGC	8117	17	mtDNA_t2	2	YGL031C
TCGCAGAGACGATGACACAC	CTTATG	8116	3	control	3	YER012W
GCGGTCGATACATTTCTAAG	CTTATG	8112	3	control	3	YDR146C
TGGGTATGCACAACCAACCA	GGTTGC	8112	17	mtDNA_t2	2	YLR075W
AGATGAGACGCACGACACTC	CGGCAA	8111	14	mtDNA_t1	2	YGR220C
TGATCTCGGCAATCCCGTTA	CTTATG	8111	3	control	3	YKL047W
GACACTCTCGAACTGTAGGC	CTAATG	8109	18	mtDNA_t2	3	YOR276W
GACACTCTCGAACTGTAGGC	CTAATG	8109	18	mtDNA_t2	3	YER047C
ACGCTCGTATCACTGGTTAT	ATATGA	8107	2	control	2	YBR165W
GGATGTCACCAACTAACCGA	GGTTGC	8107	17	mtDNA_t2	2	YDR032C
CCCACAGAGGTTAAACGGGA	CTTATG	8101	3	control	3	YGR158C
GATGCACTGCGTTCCATGTC	CGGCAA	8101	14	mtDNA_t1	2	YHL012W
TTGGCGCATCGCTAGTCACT	CGGCAA	8098	14	mtDNA_t1	2	YCR059C
CACTCTGTTTGAATGATGGG	CTTATG	8092	3	control	3	YIL148W
TAGTGCTCGGCAGCTCTAGT	ATATGA	8089	2	control	2	YOR371C
AACATTGGGAAAGCCGCGCA	CTTATG	8088	3	control	3	YNL093W
GGTGATCCGCTGACTCCTTC	CTTATG	8088	3	control	3	YDR218C
AAGCGGACTGAACTTTCTGC	AACCAT	8085	16	mtDNA_t2	1	YBL072C
AAGATGGCCCAATGTGGTGA	CTTATG	8076	3	control	3	YNL196C
ACCAGCCATATAACTTGAGC	ATATGA	8076	2	control	2	YDR030C
ACCAGCCATATAACTTGAGC	ATATGA	8076	2	control	2	YLR026C
ACCAGCCATATAACTTGAGC	ATATGA	8076	2	control	2	YGL125W
CGTCACAGCACTAACAGGAC	CGGCAA	8076	14	mtDNA_t1	2	YJL068C
GACACTCTCGAACTGTAGGC	AACCAT	8076	16	mtDNA_t2	1	YOR276W
GACACTCTCGAACTGTAGGC	AACCAT	8076	16	mtDNA_t2	1	YER047C
GACTAGGAGCCACTACACTC	GGTTGC	8076	17	mtDNA_t2	2	YGR222W
ATACCCGTGTGCCATACGTT	AACCAT	8072	16	mtDNA_t2	1	YDR496C
TAGAGAGCTACCACATCATC	CGGCAA	8072	14	mtDNA_t1	2	YOR108W
AGGATCACCTTCCATTCTTG	CTTATG	8071	3	control	3	YBR081C
CCATGTGTTTAAGCTGAGTG	CTTATG	8071	3	control	3	YMR228W
TATGGCTAGGTATGACCCTT	CTTATG	8071	3	control	3	YNL110C
GTACTATTCACAGTCCTGCG	CTTATG	8051	3	control	3	YLR455W
ATTACCTACGTGGCACCAGG	CTTATG	8050	3	control	3	YDR394W
GACAAGGCTCCAGGTACTTG	AACCAT	8048	16	mtDNA_t2	1	YCL057C-A
GAGGTATGCACACATCCGAC	CTTATG	8046	3	control	3	YJL177W
CGACGTTCAGCATACTAGAG	TATCTG	8045	1	control	1	YOL125W
TAGTACATGCTCATACACCG	CTAATG	8033	18	mtDNA_t2	3	YIR035C
TAGAGTGCTCGATCTCGCCT	GTGCCG	8032	13	mtDNA_t1	1	YJL011C
TCTCACATCAGCGAAGATAC	CTTATG	8031	3	control	3	YKL149C
CACTGTGTAGCAGCCGGTAT	TATCTG	8027	1	control	1	YOR042W
CCGTACATGCAATCAAGCTA	GTGCCG	8027	13	mtDNA_t1	1	YMR274C
GCGGTCGATACATTTCTAAG	GTGCCG	8025	13	mtDNA_t1	1	YDR146C
ATCGACCCAGGCATGATTAG	CGGCAA	8021	14	mtDNA_t1	2	YNR024W
GATCCTAGTCCATAGCCTGA	CGGCAA	8020	14	mtDNA_t1	2	YJR096W
AAACGAGCAGGTGTGTCAAT	CTTATG	8017	3	control	3	YBR096W
AACACACTACCACTGGATTG	CTTATG	8015	3	control	3	YAL037C-A
CAAGATCGTCGTACAGTGTG	GTGCCG	8013	13	mtDNA_t1	1	YJL155C
GGATGACACGAACTCACGAC	CTTATG	8013	3	control	3	YOR193W
CACATTATAGAACGCTCGAC	AACCAT	8009	16	mtDNA_t2	1	YJL122W
TCACGAGTACGCATTCAGGG	AACCAT	8006	16	mtDNA_t2	1	YOL108C
ATGAGCTGTCTAACGCCACG	AACCAT	8003	16	mtDNA_t2	1	YER134C
CGACGTGTGACATTCGATTG	CTTATG	8002	3	control	3	YDR194W-A
AGACTCACCTCGATATACAG	CTTATG	7996	3	control	3	YAR027W
ATCAGGGCCGCAAGTCTGTA	CTTATG	7993	3	control	3	YKL016C
GCACCTTGTTCAATCTATGC	ATATGA	7991	2	control	2	YJL060W
TGGCACAGACTGAACACTAC	GGTTGC	7991	17	mtDNA_t2	2	YKL160W
GGTAACAGTCGAGACATATC	AACCAT	7988	16	mtDNA_t2	1	YFR034C
AAGCTCCTGTAACTCTAGCG	CTTATG	7985	3	control	3	YBR028C
CCGCCAGTTTAGAATTAACC	CTTATG	7985	3	control	3	YGR034W
ACCTCGCTCGGGATGTGTTT	GGTTGC	7984	17	mtDNA_t2	2	YDR527W
CCACGCAGTACAGGTTGGTC	AACCAT	7981	16	mtDNA_t2	1	YPR016C
TAAGACCGCCCAACGAGTGA	CTTATG	7973	3	control	3	YGR193C
CGCAGCAGAGACTATATTAC	CTTATG	7971	3	control	3	YOL048C
ATGGTGGCACGCTCGCAGAT	GGTTGC	7970	17	mtDNA_t2	2	YOL142W
CATGAGGCGCTGAGCTTATT	CTTATG	7968	3	control	3	YMR001C
TAGAGTGCTCGATCTCGCCT	ATATGA	7968	2	control	2	YJL011C
AATGACGTACAATCCGCTGA	TATCTG	7966	1	control	1	YOL043C
TCGACGTGCATCCAGGAATG	CGGCAA	7965	14	mtDNA_t1	2	YHL031C
ATTGATGACCGACCGACACG	ATATGA	7959	2	control	2	YBL107C
AGACCCGACGCATTGTTACG	CTTATG	7955	3	control	3	YDR347W
GACCACCGATAAGGCTAATC	GGTTGC	7954	17	mtDNA_t2	2	YDR098C
TAGAGTGCTCGATCTCGCCT	CGGCAA	7952	14	mtDNA_t1	2	YJL011C
CGCTACACATTGTCAAGAAC	CTTATG	7948	3	control	3	YOR097C
CGCTACACATTGTCAAGAAC	CTTATG	7948	3	control	3	YGR058W
AGACGGGATTCTGTCAGTTT	CTTATG	7946	3	control	3	YDR523C
GACATATCAGCATACACGGC	GGTTGC	7944	17	mtDNA_t2	2	YAL003W
GGTACACTGCACCGTCAGAT	CGGCAA	7943	14	mtDNA_t1	2	YOR087W
TGAGCATACAGCATGACCGC	GTGCCG	7943	13	mtDNA_t1	1	YHR076W
TGATCCGCACCATTGTCGAG	CTTATG	7942	3	control	3	YOR351C
TGATCCGCACCATTGTCGAG	CTTATG	7942	3	control	3	YPL192C
ATAGACTAGCGCACTCAGGG	TATCTG	7940	1	control	1	YOL107W
GCATTCTACCAAGCTGCATA	AACCAT	7940	16	mtDNA_t2	1	YEL009C
TGGCACAGACTGAACACTAC	GTGCCG	7938	13	mtDNA_t1	1	YKL160W
TATTCTCCGTGACGTGGGTT	GTGCCG	7933	13	mtDNA_t1	1	YGL249W
AAGAGCCTCATAAGCGTGCA	CTTATG	7931	3	control	3	YIL010W
ATCATCAGTGTGGAGAATCG	CTAATG	7930	18	mtDNA_t2	3	YIL036W
TTAGCGCACGTCCAGAGTTG	AACCAT	7926	16	mtDNA_t2	1	YHR195W
GGGCACACTAGGAAACTCCA	CGGCAA	7925	14	mtDNA_t1	2	YDL241W
GATCAGACGACACTAGAGTC	ATATGA	7923	2	control	2	YMR035W
GCTCATTGGAAACCACTACA	AACCAT	7923	16	mtDNA_t2	1	YBR290W
ACGCTCGTATCACTGGTTAT	CGGCAA	7921	14	mtDNA_t1	2	YBR165W
CCTGCGCGGCAAGAACATAA	AACCAT	7918	16	mtDNA_t2	1	YIL006W
GGTGACTCAACATTGGGTTA	CGGCAA	7912	14	mtDNA_t1	2	YKL051W
GCGCTTTAACGATTTGTACG	CTAATG	7909	18	mtDNA_t2	3	YHR021W-A
TTTACCACCATAGACAGAGC	CTTATG	7909	3	control	3	YLR285W
GAGGTATGCACACATCCGAC	GGTTGC	7905	17	mtDNA_t2	2	YJL177W
CATGAGGCGCTGAGCTTATT	GTGCCG	7904	13	mtDNA_t1	1	YMR001C
GACAGCACGTAATTGACCGT	CTAATG	7904	18	mtDNA_t2	3	YOR268C
CAAAGAGTTGCGAATACGGC	AACCAT	7896	16	mtDNA_t2	1	YLR326W
TCAGGTGAGTCATTGGCTCT	GGTTGC	7895	17	mtDNA_t2	2	YJL148W
TATGTTACGCCATGCCAGCG	CTTATG	7892	3	control	3	YHR029C
GTAATGTCCCTTAACCTACG	CTTATG	7890	3	control	3	YGR273C
GAGCCATCCATTCGTAATTC	GGTTGC	7888	17	mtDNA_t2	2	YPR052C
TGATCCCAGACACTAGGTGC	AACCAT	7888	16	mtDNA_t2	1	YOR020C
CCACCAGCAAGCATATTGGA	ATATGA	7887	2	control	2	YGR172C
AGACGTACAACCCATGTGGA	CTTATG	7884	3	control	3	YGR169C
TACGAAGCACCATGTGGGAC	CTTATG	7883	3	control	3	YKL116C
CCGTACCTGGAATATCTTTC	ATATGA	7881	2	control	2	YGL048C
GCACGTATGTTAATCTGTGT	GTGCCG	7881	13	mtDNA_t1	1	YJR097W
CATAGCAGATGCACGTTGAG	GTGCCG	7880	13	mtDNA_t1	1	YHR083W
CCGTACATGCAATCAAGCTA	CGGCAA	7874	14	mtDNA_t1	2	YMR274C
GCTCGCCATGAATAGCAAAC	GTGCCG	7869	13	mtDNA_t1	1	YIL120W
GATCAGACGACACTAGAGTC	GTGCCG	7866	13	mtDNA_t1	1	YMR035W
ACCCTTAGTCGCATTTGCAT	ATATGA	7864	2	control	2	YHR128W
AATGGAGCGTCCTCACGACT	CTTATG	7863	3	control	3	YIL127C
ACACTGGAGGAATGCCTAGC	AACCAT	7862	16	mtDNA_t2	1	YOR344C
GAGTATCGGGCATTTCCGCT	AACCAT	7861	16	mtDNA_t2	1	YDR156W
GCCAGTGAAGTCAATCTTAC	CTAATG	7858	18	mtDNA_t2	3	YOR211C
CCGGCTAGTTAATTTGACTC	ATATGA	7850	2	control	2	YGL037C
TGGCAGAGCAAATCCCGCAA	CTTATG	7841	3	control	3	YHL011C
ATCATATCAGGCAGAGGACG	CGGCAA	7840	14	mtDNA_t1	2	YER136W
ATCGAGGGACGAGTCTTCAT	CTTATG	7832	3	control	3	YBR120C
ATCGCAGTGAGCATCATCGG	AACCAT	7832	16	mtDNA_t2	1	YMR078C
TGACACGGCAAAGCCTCGAA	CTTATG	7831	3	control	3	YLR063W
TAGTGCTCGGCAGCTCTAGT	GTGCCG	7827	13	mtDNA_t1	1	YOR371C
ATATCTCTAGGCACGGGTTG	AACCAT	7825	16	mtDNA_t2	1	YGR146C-A
GGCAGAGCAGCAATCCGATA	ATATGA	7823	2	control	2	YER165W
CCCGAACGTCGAATTGTTTA	GTGCCG	7821	13	mtDNA_t1	1	YGR028W
GCCGTATCTTAACCTCTTAG	CGGCAA	7819	14	mtDNA_t1	2	YNR035C
GAATGGATCTCAAGAGGTAC	CTTATG	7816	3	control	3	YOR208W
ACACATCCGCGATTGCGATT	CTAATG	7815	18	mtDNA_t2	3	YOR179C
GCCAGATCATCAATAGGCAC	CTTATG	7815	3	control	3	YAL009W
ATGTACTGAGCACCACCGAG	CTTATG	7813	3	control	3	YFR027W
TATAGGTCCCGATACGCCGT	GGTTGC	7811	17	mtDNA_t2	2	YGL209W
AGACTGTAGCCCATGATCGG	AACCAT	7807	16	mtDNA_t2	1	YMR079W
GGATACCATACACATTGGAC	ATATGA	7807	2	control	2	YKL119C
AATTCAGTAGTGAGGCGCAT	ATATGA	7802	2	control	2	YIL157C
GAGTATCTTATCCACCTCTA	AACCAT	7798	16	mtDNA_t2	1	YJR120W
TGGCATATCACAACAGTCCA	CGGCAA	7785	14	mtDNA_t1	2	YML052W
AATCATCAGTAAGGAGGGTC	GTGCCG	7784	13	mtDNA_t1	1	YPR007C
ACGCGCACTGTCTATACATG	GGTTGC	7784	17	mtDNA_t2	2	YPL267W
CCATGTGTTTAAGCTGAGTG	GGTTGC	7784	17	mtDNA_t2	2	YMR228W
TATAACACTGGTGAACTAGC	ATATGA	7784	2	control	2	YLR308W
GAGCGTTTACCAGTCTGCTT	ATATGA	7782	2	control	2	YJR118C
AGACGTAGCGAACTAGACCC	TATCTG	7780	1	control	1	YLR219W
ATCCTCTTGGAGTATAGGGT	TATCTG	7778	1	control	1	YDR446W
AATCATCAGTAAGGAGGGTC	CGGCAA	7776	14	mtDNA_t1	2	YPR007C
TCATCGCTAGGACCTGGTGT	CTTATG	7776	3	control	3	YNL126W
TAGTCGTCTACAGGTCTTGG	CTTATG	7769	3	control	3	YDR299W
TAGGTACAGACCGATCTCAG	CTTATG	7767	3	control	3	YNL282W
TAGGTACAGACCGATCTCAG	CTTATG	7767	3	control	3	YFL039C
TAGGTACAGACCGATCTCAG	CTTATG	7767	3	control	3	YKL028W
GGCATCATCCAACTGAACTA	CTTATG	7766	3	control	3	YHR004C
TGGCATATCACAACAGTCCA	GTGCCG	7761	13	mtDNA_t1	1	YML052W
TACTCAGCACGACTATGACG	CTTATG	7760	3	control	3	YGR256W
ATGTCAAGTGTCGGCAAGCC	ATATGA	7759	2	control	2	YPL175W
GGCTGCACGATCCCTCAGAT	CTTATG	7755	3	control	3	YOR026W
AATTCTCCCTAAGGTCCGAG	CTAATG	7751	18	mtDNA_t2	3	YGR017W
TAGTCACGGACATGCTCGTC	TATCTG	7751	1	control	1	YAR018C
TACCTGATCCGATACGCTGT	TATCTG	7749	1	control	1	YNL133C
CATAGCAGATGCACGTTGAG	CTTATG	7748	3	control	3	YHR083W
ACATGCCTTGAATTAGGGCG	TATCTG	7743	1	control	1	YBR040W
GAGGGTCACCTGCATCACCT	CTTATG	7742	3	control	3	YDR148C
CTCAGAGAGCAAGCTGGATA	AACCAT	7741	16	mtDNA_t2	1	YMR013C
GGTACACTGCACCGTCAGAT	GTGCCG	7741	13	mtDNA_t1	1	YOR087W
ACACACTGTATAGAGGGTTG	CTTATG	7733	3	control	3	YBR084C-A
CCGGCTAGTTAATTTGACTC	GTGCCG	7733	13	mtDNA_t1	1	YGL037C
ATATTGCTCGAAGTGCCCGC	CTAATG	7731	18	mtDNA_t2	3	YHR127W
GACCGTGCATAACTTCTATC	TATCTG	7728	1	control	1	YFR039C
TCAATCTAGCGGAAGTGAGC	ATATGA	7728	2	control	2	YLR295C
GCATTCTACCAAGCTGCATA	CGGCAA	7725	14	mtDNA_t1	2	YEL009C
GGCATACCGACAACGATTCA	CTTATG	7723	3	control	3	YPL128C
CCCGAACGTCGAATTGTTTA	CTAATG	7722	18	mtDNA_t2	3	YGR028W
GTCCTGAGCACAAGAGCACA	GGTTGC	7720	17	mtDNA_t2	2	YOR327C
GCCAGTGAAGTCAATCTTAC	GGTTGC	7719	17	mtDNA_t2	2	YOR211C
GGTTATACCTTACGACCTCT	ATATGA	7716	2	control	2	YGR105W
TCACGAGTACGCATTCAGGG	GGTTGC	7716	17	mtDNA_t2	2	YOL108C
ATCACTCTTACCAGGCTAGG	AACCAT	7714	16	mtDNA_t2	1	YBR077C
GCCAGACGGACAATGTTAGA	GGTTGC	7714	17	mtDNA_t2	2	YDR464W
GCCAGACGGACAATGTTAGA	GGTTGC	7714	17	mtDNA_t2	2	YML108W
GAGCAGTCGCTAGTACCCTT	CTTATG	7711	3	control	3	YDR197W
AAGAGAGTTCCCGAATACCC	CTAATG	7707	18	mtDNA_t2	3	YGL262W
TTCGTATAGATCGGAGGCAT	CTTATG	7705	3	control	3	YBR098W
GGTGACTCAACATTGGGTTA	ATATGA	7704	2	control	2	YKL051W
TAGAGTGCTCGATCTCGCCT	CTAATG	7704	18	mtDNA_t2	3	YJL011C
GCACCTTGTTCAATCTATGC	CGGCAA	7700	14	mtDNA_t1	2	YJL060W
ATCAGGTGGTCATGGCCCTT	CTTATG	7698	3	control	3	YBR253W
ACATCCTTGGCATGGGAGAT	GGTTGC	7696	17	mtDNA_t2	2	YHL022C
TGAGCATACAGCATGACCGC	ATATGA	7696	2	control	2	YHR076W
CATACAGCGTCAGACAGATC	AACCAT	7694	16	mtDNA_t2	1	YER020W
ATTTACTCCAGAAGCGTGCG	CTAATG	7689	18	mtDNA_t2	3	YBR044C
CCTTACGTTAGAGGTGGTCT	TATCTG	7687	1	control	1	YGR074W
CCTTGCACAGAAGAGATGGA	GCCGTA	7684	15	mtDNA_t1	3	YJL077C
ATGTCAAGTGTCGGCAAGCC	CGGCAA	7683	14	mtDNA_t1	2	YPL175W
CAGCATCGAACATACGTGTA	CTTATG	7682	3	control	3	YHR066W
CATGAGTGAGAATGATCGAC	CTTATG	7682	3	control	3	YJL123C
GCGGACACTTTACACATATC	CTAATG	7674	18	mtDNA_t2	3	YFR033C
GCTCGCCATGAATAGCAAAC	CTTATG	7674	3	control	3	YIL120W
GGCAATTCCAAATCGTCCAA	AACCAT	7674	16	mtDNA_t2	1	YDL191W
TGGCACAGACTGAACACTAC	CGGCAA	7673	14	mtDNA_t1	2	YKL160W
ATCACTCTTACCAGGCTAGG	CTAATG	7664	18	mtDNA_t2	3	YBR077C
CCGTACCTGGAATATCTTTC	CGGCAA	7664	14	mtDNA_t1	2	YGL048C
GGGCACAGGGTAACATACCC	CGGCAA	7661	14	mtDNA_t1	2	YDR057W
GCTACCAGACCATTTGAGGC	CTAATG	7659	18	mtDNA_t2	3	YOR275C
GACAGCACGTAATTGACCGT	ATATGA	7658	2	control	2	YOR268C
CAAGATCGTCGTACAGTGTG	ATATGA	7656	2	control	2	YJL155C
CTAACGTCTTTGAACTTGGG	CGGCAA	7654	14	mtDNA_t1	2	YGR063C
GCTACACCAACATAGGTTCA	CGGCAA	7654	14	mtDNA_t1	2	YNL199C
ATACCTATGGCGGTGAAGAT	GCCGTA	7653	15	mtDNA_t1	3	YNL090W
CAGCAAACCAGATGTTGTCG	CTTATG	7649	3	control	3	YOL066C
ACCTGAGGGACAGTAGCTTC	AACCAT	7648	16	mtDNA_t2	1	YPR103W
ATTGTGCATCCGGGACCACT	CTTATG	7644	3	control	3	YBR171W
TATAGTCCAGTCCAGGCACG	TATCTG	7643	1	control	1	YPL002C
ATTGCATCCACATGGTTCGC	GTGCCG	7642	13	mtDNA_t1	1	YEL051W
GAGTTACTACCCACCATTAG	GTGCCG	7642	13	mtDNA_t1	1	YNR017W
GAGTTACTACCCACCATTAG	GTGCCG	7642	13	mtDNA_t1	1	YDR167W
TATCCTTGCTGAGAGTAGGT	GTGCCG	7642	13	mtDNA_t1	1	YNL145W
GACAAGGCTCCAGGTACTTG	GGTTGC	7640	17	mtDNA_t2	2	YCL057C-A
GACTGGCACTGATAATCACT	ATATGA	7638	2	control	2	YAL049C
ATGCGTTCAGGCGGACCTTT	CTTATG	7636	3	control	3	YDR516C
CGTAAGTTTGAAGCCCTTTC	GGTTGC	7634	17	mtDNA_t2	2	YGL002W
CGTAAGTTTGAAGCCCTTTC	GGTTGC	7634	17	mtDNA_t2	2	YGR044C
ACATGCCTTGAATTAGGGCG	GCCGTA	7631	15	mtDNA_t1	3	YBR040W
CCCATAGCATGAGATCCTAG	CTTATG	7631	3	control	3	YNL026W
GCTACTTCCAGACCTATGTG	CTTATG	7631	3	control	3	YJR129C
ACCACGGACTGCATCGGAAG	CTTATG	7629	3	control	3	YPR153W
ATATACTGAGGGCCATTGTG	CTTATG	7628	3	control	3	YJL096W
TAGAGTATTGGCCATTAGTG	CTTATG	7628	3	control	3	YMR107W
ATACCCGTGTGCCATACGTT	CGGCAA	7627	14	mtDNA_t1	2	YDR496C
GAAGAGTCTACAACCCGCGA	AACCAT	7625	16	mtDNA_t2	1	YDR042C
TGTCACCATTGCAGCATACG	CTTATG	7625	3	control	3	YML079W
CGTACATCTGATAACCTGTC	CTTATG	7624	3	control	3	YPR028W
AGCCCGGTCTCATCGTTGTT	AACCAT	7619	16	mtDNA_t2	1	YDR513W
CCGGCTAGTTAATTTGACTC	CGGCAA	7618	14	mtDNA_t1	2	YGL037C
TACTTAGTGCCAGGCGTCTG	GCCGTA	7618	15	mtDNA_t1	3	YHR171W
CCACCAGCAAGCATATTGGA	GTGCCG	7616	13	mtDNA_t1	1	YGR172C
GAGAGCACCGAACACTCGTA	GTGCCG	7611	13	mtDNA_t1	1	YKL002W
AATGACGTACAATCCGCTGA	GCCGTA	7609	15	mtDNA_t1	3	YOL043C
GATGGACTTCGATCCCTTGT	CTAATG	7600	18	mtDNA_t2	3	YDR181C
CCGTACCTGGAATATCTTTC	CTTATG	7599	3	control	3	YGL048C
GAAGCACGCGCAAGCATCTA	ATATGA	7597	2	control	2	YJL124C
GACAGCACGTAATTGACCGT	AACCAT	7596	16	mtDNA_t2	1	YOR268C
GACCGTGCATAACTTCTATC	GCCGTA	7596	15	mtDNA_t1	3	YFR039C
GCCCAGGCTAAATGTTAAGA	ATATGA	7596	2	control	2	YDR025W
AGGAGACGCCACATCGTATC	TATCTG	7595	1	control	1	YJL189W
AGGAGACGCCACATCGTATC	TATCTG	7595	1	control	1	YHL046C
ACTGATGATAGCATAGACGG	CTTATG	7594	3	control	3	YPL151C
AAGATACACTGGCCCATGTC	CTTATG	7593	3	control	3	YPR020W
GATCAGTGAACATCAGTGCC	GGTTGC	7592	17	mtDNA_t2	2	YER117W
GGATTAGTACCACTCACGGC	CTAATG	7589	18	mtDNA_t2	3	YDR088C
CTTCAGAGTAGACTAGATGG	ATATGA	7588	2	control	2	YEL023C
AGTAGACCTTACAGCTCCTG	GCCGTA	7584	15	mtDNA_t1	3	YJL160C
GGACCATGACTAAGCATATC	CTTATG	7583	3	control	3	YFR036W
CTGACTTAGTGCATACTGCT	AACCAT	7582	16	mtDNA_t2	1	YAL033W
AATTCAGTAGTGAGGCGCAT	GTGCCG	7581	13	mtDNA_t1	1	YIL157C
ACTAATCCAGCAGTAGACAG	CTTATG	7581	3	control	3	YOL159C
CCCACAGAGGTTAAACGGGA	ATATGA	7577	2	control	2	YGR158C
TAGTGACGCTCAGATCACTG	ATATGA	7575	2	control	2	YDR058C
CTACCTAAGGACCTAGTTTC	CTTATG	7573	3	control	3	YGR045C
ATGAGAGCCGGATCGTCCTT	CTAATG	7569	18	mtDNA_t2	3	YBR258C
CACATTATAGAACGCTCGAC	CTTATG	7568	3	control	3	YJL122W
GGCATAGCGCAACACTCATA	CGGCAA	7565	14	mtDNA_t1	2	YEL050C
TAGTGACGCTCAGATCACTG	GCCGTA	7562	15	mtDNA_t1	3	YDR058C
AAGAGCCTCATAAGCGTGCA	GTGCCG	7560	13	mtDNA_t1	1	YIL010W
TCGACGTGCATCCAGGAATG	CTAATG	7559	18	mtDNA_t2	3	YHL031C
CACTTTAAGGAAGGGTAAGC	CTTATG	7558	3	control	3	YGR037C
GCCTGTATGAAAGCACACCA	CTAATG	7558	18	mtDNA_t2	3	YPL130W
AGACTAAGACCATTGTACCC	CTAATG	7557	18	mtDNA_t2	3	YKL205W
TTTGTGAGCCCGCCCTAGTT	GGTTGC	7555	17	mtDNA_t2	2	YGL243W
AGACCTACGTCCACGGATTG	CTTATG	7553	3	control	3	YAL016C-B
ACTGGACGGAGCTATATTTG	CTAATG	7551	18	mtDNA_t2	3	YJL127C-B
TATTGTAGCACAGGGCAGTC	GGTTGC	7549	17	mtDNA_t2	2	YML026C
ACACGGAGTTAAGTATCACG	TATCTG	7545	1	control	1	YDL119C
ACACGGAGTTAAGTATCACG	TATCTG	7545	1	control	1	YDR341C
ATCCATTGTGTCTAAGAGGG	CTTATG	7543	3	control	3	YOL111C
CCGACACAGAGAAGTCTTTA	CGGCAA	7543	14	mtDNA_t1	2	YKL064W
ATTGTGCATCCGGGACCACT	AACCAT	7541	16	mtDNA_t2	1	YBR171W
GAGATGATGCTACCCAGCCG	GGTTGC	7541	17	mtDNA_t2	2	YMR159C
CCAGAGAGCTGACGAATTAC	CTTATG	7540	3	control	3	YKL189W
CCCGAACGTCGAATTGTTTA	ATATGA	7538	2	control	2	YGR028W
AATGGAGCGTCCTCACGACT	GTGCCG	7537	13	mtDNA_t1	1	YIL127C
TTACTACCGCCAGGTTAGGG	CTTATG	7534	3	control	3	YGR120C
ATGAACTTGCGCTCAATTCC	CTAATG	7531	18	mtDNA_t2	3	YAL008W
ATGAACTTGCGCTCAATTCC	CTAATG	7531	18	mtDNA_t2	3	YDR374C
TCAGCTTCGATAGCCGAGGT	GTGCCG	7529	13	mtDNA_t1	1	YNL146W
TAGAGGCAGACACAGGTCCC	ATATGA	7526	2	control	2	YKR007W
GGGCACAGGGTAACATACCC	ATATGA	7525	2	control	2	YDR057W
TGGCACAGACTGAACACTAC	ATATGA	7522	2	control	2	YKL160W
TTTCACGCTGCCAGTGTCTG	CTTATG	7518	3	control	3	YER143W
ATTGCATCCACATGGTTCGC	ATATGA	7517	2	control	2	YEL051W
TCCGACACGACAATGATGCA	GTGCCG	7517	13	mtDNA_t1	1	YJL079C
AATTCAGTAGTGAGGCGCAT	CGGCAA	7516	14	mtDNA_t1	2	YIL157C
ATCTGAATACGATGGCTGAT	ATATGA	7515	2	control	2	YJL037W
CACTTTAAGGAAGGGTAAGC	CTAATG	7512	18	mtDNA_t2	3	YGR037C
ATTGCAGAGTACACACGTTG	GTGCCG	7510	13	mtDNA_t1	1	YGL006W-A
TCCGACACGACAATGATGCA	CTTATG	7510	3	control	3	YJL079C
AATCGTCACCAACGTGCATA	CGGCAA	7508	14	mtDNA_t1	2	YEL011W
ACATCCTTGGCATGGGAGAT	GTGCCG	7507	13	mtDNA_t1	1	YHL022C
AGACGGGATTCTGTCAGTTT	ATATGA	7507	2	control	2	YDR523C
TCAGCTTCGATAGCCGAGGT	ATATGA	7506	2	control	2	YNL146W
TTTGCGAGTCTACGGCACCT	CTTATG	7504	3	control	3	YHR149C
CATAGCTTGCTGAAGGCACG	GTGCCG	7502	13	mtDNA_t1	1	YPL237W
CATAGCTTGCTGAAGGCACG	GTGCCG	7502	13	mtDNA_t1	1	YPL204W
TTATTCCGCCTAGCAGGTGG	CTTATG	7501	3	control	3	YDR295C
ATGGTGGCACGCTCGCAGAT	ATATGA	7497	2	control	2	YOL142W
GCTTCGATAACAGCACATAC	GGTTGC	7490	17	mtDNA_t2	2	YLR022C
CGCGCATAACTCCAATGATA	CTTATG	7489	3	control	3	YMR015C
TCAGTGACTTCAATGCTGCC	GGTTGC	7486	17	mtDNA_t2	2	YER116C
GACAGCACGTAATTGACCGT	GTGCCG	7481	13	mtDNA_t1	1	YOR268C
GACTACCTTTAACTATCGCG	GTGCCG	7480	13	mtDNA_t1	1	YKR102W
CCTCCAGATGAATAACTGAC	AACCAT	7479	16	mtDNA_t2	1	YIL070C
TGCAAGACGAAAGTCGCCCA	GGTTGC	7477	17	mtDNA_t2	2	YLR079W
ACGTATAGCATAAGGTAGGC	CTTATG	7473	3	control	3	YBL050W
ATGTGCATCGACACTTCGCG	CTTATG	7472	3	control	3	YKR105C
ATTGATGACCGACCGACACG	GTGCCG	7470	13	mtDNA_t1	1	YBL107C
CACGTCACCGTATGTAGAGT	CTTATG	7464	3	control	3	YDL170W
AGGATCACCTTCCATTCTTG	ATATGA	7462	2	control	2	YBR081C
CCGCGCAGTCAATATAGATA	CTTATG	7459	3	control	3	YER106W
GCTCTCCGTAAACGCAAAGA	GGTTGC	7459	17	mtDNA_t2	2	YDR022C
AAGCTCCTGTAACTCTAGCG	GTGCCG	7458	13	mtDNA_t1	1	YBR028C
AGTATGCTACGATGCCCGCT	CTTATG	7457	3	control	3	YER046W
GACTTTACTCCATCACTGTG	CTAATG	7456	18	mtDNA_t2	3	YJR130C
CCTTAGACGCTACTGTATTG	CTAATG	7450	18	mtDNA_t2	3	YBR182C-A
GAGAGCACCGAACACTCGTA	ATATGA	7450	2	control	2	YKL002W
AATCGTCACCAACGTGCATA	ATATGA	7449	2	control	2	YEL011W
ATTGCATTCGCATTTCCGAT	AACCAT	7449	16	mtDNA_t2	1	YNL330C
ACTCTGATCCGACTGTGTGT	AACCAT	7448	16	mtDNA_t2	1	YIL106W
GACTACCTTTAACTATCGCG	CGGCAA	7447	14	mtDNA_t1	2	YKR102W
AAGCTCCTGTAACTCTAGCG	ATATGA	7446	2	control	2	YBR028C
ATGAGAGCCGGATCGTCCTT	CGGCAA	7446	14	mtDNA_t1	2	YBR258C
ATTTCGGACGCCAGTTCCTG	GCCGTA	7446	15	mtDNA_t1	3	YJL184W
CGTAAGTTTGAAGCCCTTTC	CTAATG	7444	18	mtDNA_t2	3	YGL002W
CGTAAGTTTGAAGCCCTTTC	CTAATG	7444	18	mtDNA_t2	3	YGR044C
AGACTCACCTCGATATACAG	GTGCCG	7440	13	mtDNA_t1	1	YAR027W
TATGTTACGCCATGCCAGCG	GTGCCG	7437	13	mtDNA_t1	1	YHR029C
TGCTGACCAACAAGCGCGAA	CTTATG	7437	3	control	3	YJL193W
GATCAGTGAACATCAGTGCC	ATATGA	7436	2	control	2	YER117W
ACATCCTTGGCATGGGAGAT	CTTATG	7434	3	control	3	YHL022C
TTCGACAGCGGGATACATCG	GGTTGC	7434	17	mtDNA_t2	2	YNR061C
CCCGATTGAGGCATGGTTAT	CTAATG	7433	18	mtDNA_t2	3	YDL137W
CCTGTGTATAGATTGAGGCT	CTTATG	7433	3	control	3	YML062C
TATCATCTGGGACAGCGTTG	TATCTG	7432	1	control	1	YOL072W
GACTACCTTTAACTATCGCG	TATCTG	7431	1	control	1	YKR102W
ATTACCTACGTGGCACCAGG	GTGCCG	7428	13	mtDNA_t1	1	YDR394W
TAGACACGGTACGAATGCCC	CTTATG	7427	3	control	3	YKL216W
ACCAGCCATATAACTTGAGC	GTGCCG	7425	13	mtDNA_t1	1	YDR030C
ACCAGCCATATAACTTGAGC	GTGCCG	7425	13	mtDNA_t1	1	YLR026C
ACCAGCCATATAACTTGAGC	GTGCCG	7425	13	mtDNA_t1	1	YGL125W
ACCTAGCGTCGATACGTGGT	GTGCCG	7425	13	mtDNA_t1	1	YDR449C
CATAGATCAGAATGCTGCAC	GGTTGC	7425	17	mtDNA_t2	2	YHR005C
ACGACACCGAGAGCTTATTC	TATCTG	7424	1	control	1	YPR079W
ATCAGTATGTCACCTGCTGG	CTTATG	7420	3	control	3	YML015C
ATCAGTATGTCACCTGCTGG	CTTATG	7420	3	control	3	YML015C
GAGACTTCATCAATACCGAC	GGTTGC	7417	17	mtDNA_t2	2	YOR194C
CATGATGCGCGACTTTGCGT	GTGCCG	7416	13	mtDNA_t1	1	YOR046C
TATGTCAGTCCACGCCGATG	CTAATG	7416	18	mtDNA_t2	3	YJL048C
AACAGACTTTGTAACAGGCG	CTTATG	7413	3	control	3	YLR390W-A
TAGGTACAGACCGATCTCAG	ATATGA	7411	2	control	2	YNL282W
TAGGTACAGACCGATCTCAG	ATATGA	7411	2	control	2	YFL039C
TAGGTACAGACCGATCTCAG	ATATGA	7411	2	control	2	YKL028W
TATAACACTGGTGAACTAGC	GTGCCG	7411	13	mtDNA_t1	1	YLR308W
TCAGCTTCGATAGCCGAGGT	AACCAT	7410	16	mtDNA_t2	1	YNL146W
AAACGAGCAGGTGTGTCAAT	ATATGA	7408	2	control	2	YBR096W
ATGGTGGCACGCTCGCAGAT	GTGCCG	7404	13	mtDNA_t1	1	YOL142W
CATACTCTGTCATACCTGGT	GGTTGC	7402	17	mtDNA_t2	2	YBR285W
AAGACCTTACCAATCGGTGA	CTTATG	7398	3	control	3	YGR201C
ATTGCATCCACATGGTTCGC	CGGCAA	7393	14	mtDNA_t1	2	YEL051W
CTTTCGGACGTATGTGCCGT	TATCTG	7393	1	control	1	YDL168W
CTATGCGCTAGACGTAGTTG	CTTATG	7392	3	control	3	YOL071W
CACGATGTCCAATCATGCTA	GCCGTA	7391	15	mtDNA_t1	3	YJL183W
AGACGGGATTCTGTCAGTTT	GTGCCG	7386	13	mtDNA_t1	1	YDR523C
TGATTAGCACCACTGTCAGC	CTTATG	7385	3	control	3	YJL117W
CACGATGTCCAATCATGCTA	CGGCAA	7384	14	mtDNA_t1	2	YJL183W
GGTACACTGCACCGTCAGAT	ATATGA	7381	2	control	2	YOR087W
AGACCGCATCCATTGGTACG	CTAATG	7377	18	mtDNA_t2	3	YBR011C
GCACGTATGTTAATCTGTGT	CGGCAA	7375	14	mtDNA_t1	2	YJR097W
TGACACGGCAAAGCCTCGAA	GTGCCG	7373	13	mtDNA_t1	1	YLR063W
CGCAATCTGATGCAACTGAC	GGTTGC	7372	17	mtDNA_t2	2	YIL069C
GACTAGGAGCCACTACACTC	AACCAT	7372	16	mtDNA_t2	1	YGR222W
ACACCAGATCCATATTGAGC	CGGCAA	7371	14	mtDNA_t1	2	YLR297W
GCTCAACAGAACTGCATTCA	CTTATG	7371	3	control	3	YPL187W
ATACCCGTGTGCCATACGTT	GTGCCG	7366	13	mtDNA_t1	1	YDR496C
CGGTAAGTGGTACGAATTTC	GGTTGC	7363	17	mtDNA_t2	2	YGR042W
ATCATCGACCGAGGCTTGTG	CTTATG	7362	3	control	3	YJL043W
CCATGTGTTTAAGCTGAGTG	ATATGA	7360	2	control	2	YMR228W
GCCACGACTCAACAGTGATA	GTGCCG	7360	13	mtDNA_t1	1	YMR133W
AGACGTATAACATGCTGCCC	CTTATG	7358	3	control	3	YKL220C
ATTAGGCTTGCAGTCCGCGT	CTTATG	7358	3	control	3	YBR185C
GATATAGTTACCGACACCCG	CTTATG	7350	3	control	3	YKR077W
GGCTCACTAACAAGGGCACA	GGTTGC	7348	17	mtDNA_t2	2	YOR378W
ACACCAGATCCATATTGAGC	GTGCCG	7342	13	mtDNA_t1	1	YLR297W
TATCATCTGGGACAGCGTTG	CGGCAA	7338	14	mtDNA_t1	2	YOL072W
CCCTGGTTAGTAGAGGATTT	AACCAT	7329	16	mtDNA_t2	1	YGR084C
TAGTCACGGACATGCTCGTC	GCCGTA	7329	15	mtDNA_t1	3	YAR018C
TACACGAACCTACACGTTGA	CTTATG	7326	3	control	3	YGR214W
CATGATGCGCGACTTTGCGT	ATATGA	7323	2	control	2	YOR046C
GAAGCACGCGCAAGCATCTA	GTGCCG	7321	13	mtDNA_t1	1	YJL124C
AGACGGGATTCTGTCAGTTT	CGGCAA	7320	14	mtDNA_t1	2	YDR523C
ATCTCATGCGTACCGACTAT	ATATGA	7319	2	control	2	YOR367W
TCAATCTAGCGGAAGTGAGC	GTGCCG	7318	13	mtDNA_t1	1	YLR295C
CGAGGTACATAAGGGCTCTC	GGTTGC	7315	17	mtDNA_t2	2	YDL046W
CGTGACTCAGGAGCTACTAT	ATATGA	7315	2	control	2	YOR369C
GTCACGGACTTCTATCACAA	CTAATG	7314	18	mtDNA_t2	3	YJR150C
ATCATATCAGGCAGAGGACG	AACCAT	7313	16	mtDNA_t2	1	YER136W
ATAGCTTTCCCACGTCGGTG	GCCGTA	7309	15	mtDNA_t1	3	YNL284C
GGACCATGACTAAGCATATC	GTGCCG	7303	13	mtDNA_t1	1	YFR036W
CACATTATAGAACGCTCGAC	CTAATG	7299	18	mtDNA_t2	3	YJL122W
AATATGACTTGCCATGCCCT	AACCAT	7295	16	mtDNA_t2	1	YNL151C
AGACCCGACGCATTGTTACG	GTGCCG	7294	13	mtDNA_t1	1	YDR347W
ATAGCTTTCCCACGTCGGTG	AACCAT	7293	16	mtDNA_t2	1	YNL284C
GGACATCATACCAAGCCTGA	CTTATG	7293	3	control	3	YGR181W
ATAGGCGCTGCATCTCGACT	CTTATG	7291	3	control	3	YDR147W
ATAGCTTTCCCACGTCGGTG	TATCTG	7289	1	control	1	YNL284C
AATGGACAGGGATAGCCTTT	ATATGA	7287	2	control	2	YDR519W
CAGTGGATCTAACGTGATAG	CTTATG	7284	3	control	3	YCR043C
CACGTCACCGTATGTAGAGT	GTGCCG	7283	13	mtDNA_t1	1	YDL170W
GGAGCTACCGTCATACGACC	GTGCCG	7283	13	mtDNA_t1	1	YDL069C
TTAGCGCACGTCCAGAGTTG	GGTTGC	7282	17	mtDNA_t2	2	YHR195W
TATCCTTGCTGAGAGTAGGT	CGGCAA	7281	14	mtDNA_t1	2	YNL145W
ACCTGTAGACTATGGGTGAT	CTTATG	7280	3	control	3	YBR145W
AGCCCGGTCTCATCGTTGTT	GTGCCG	7276	13	mtDNA_t1	1	YDR513W
CGCGCACATATAGGAAGACC	AACCAT	7272	16	mtDNA_t2	1	YOR063W
ACGACACCGAGAGCTTATTC	GCCGTA	7268	15	mtDNA_t1	3	YPR079W
CCCATAGCATGAGATCCTAG	ATATGA	7268	2	control	2	YNL026W
TTTGCGAGTCTACGGCACCT	GTGCCG	7266	13	mtDNA_t1	1	YHR149C
CCGTGGCTGAAAGTTTATCA	CTTATG	7264	3	control	3	YCL001W
ATCGACCCAGGCATGATTAG	AACCAT	7261	16	mtDNA_t2	1	YNR024W
GCACCGTAACCATTAGCAGC	CTTATG	7258	3	control	3	YDR078C
AGTGCTACTCTGACCTACTT	ATATGA	7257	2	control	2	YBR249C
CAGCACCTGCAAGATCATTA	CTTATG	7257	3	control	3	YCL001W-A
CAAGATCGTCGTACAGTGTG	CGGCAA	7253	14	mtDNA_t1	2	YJL155C
ACCAGCCATATAACTTGAGC	CGGCAA	7251	14	mtDNA_t1	2	YDR030C
ACCAGCCATATAACTTGAGC	CGGCAA	7251	14	mtDNA_t1	2	YLR026C
ACCAGCCATATAACTTGAGC	CGGCAA	7251	14	mtDNA_t1	2	YGL125W
GTCCTGAGCACAAGAGCACA	CTTATG	7248	3	control	3	YOR327C
GCACGTACTACCAACGGGGA	GGTTGC	7247	17	mtDNA_t2	2	YGR148C
CATAGCTTGCTGAAGGCACG	CGGCAA	7245	14	mtDNA_t1	2	YPL237W
CATAGCTTGCTGAAGGCACG	CGGCAA	7245	14	mtDNA_t1	2	YPL204W
ACATCCTTGGCATGGGAGAT	CGGCAA	7244	14	mtDNA_t1	2	YHL022C
GCATCTCAGAATTCGGCACG	GGTTGC	7242	17	mtDNA_t2	2	YOR377W
TATTTCTCACGCCGACAGGG	CTTATG	7242	3	control	3	YOL101C
CAGCATCGAACATACGTGTA	GTGCCG	7240	13	mtDNA_t1	1	YHR066W
AATGGACAGGGATAGCCTTT	GTGCCG	7239	13	mtDNA_t1	1	YDR519W
GCTACACCAACATAGGTTCA	TATCTG	7239	1	control	1	YNL199C
AAACGAGCAGGTGTGTCAAT	GTGCCG	7236	13	mtDNA_t1	1	YBR096W
AACATTGGGAAAGCCGCGCA	CGGCAA	7236	14	mtDNA_t1	2	YNL093W
AGTTACCCACGAGCTTTCAG	CTAATG	7232	18	mtDNA_t2	3	YFL045C
ATGAGCTGTCTAACGCCACG	CTAATG	7232	18	mtDNA_t2	3	YER134C
CGCACACGATTAAGGTCCAG	AACCAT	7231	16	mtDNA_t2	1	YDL072C
AGACGTATAACATGCTGCCC	GTGCCG	7228	13	mtDNA_t1	1	YKL220C
ATACTTGTGCAACGTGCGCC	CTTATG	7227	3	control	3	YIL124W
GCATTCTACCAAGCTGCATA	TATCTG	7227	1	control	1	YEL009C
GCAATGCAAGCTGTGCCAAC	GTGCCG	7226	13	mtDNA_t1	1	YIR001C
TATTCTCCGTGACGTGGGTT	ATATGA	7225	2	control	2	YGL249W
TAGAGAGCTACCACATCATC	TATCTG	7223	1	control	1	YOR108W
TCAGCTTCGATAGCCGAGGT	CGGCAA	7222	14	mtDNA_t1	2	YNL146W
AATCTGCATGAAGGTTGAGC	CTAATG	7220	18	mtDNA_t2	3	YLR027C
ACCCTTAGTCGCATTTGCAT	GGTTGC	7216	17	mtDNA_t2	2	YHR128W
AGGCTACCTACACTTGTGCG	CTTATG	7216	3	control	3	YBR046C
TATCCGCGCTTCATGCGTGT	AACCAT	7216	16	mtDNA_t2	1	YJR054W
ATAGATAGCGAACCCGGACC	GGTTGC	7215	17	mtDNA_t2	2	YLR216C
GGCAGGCAGTTCATTCAAAT	CTAATG	7211	18	mtDNA_t2	3	YJR139C
ACGCGCACTGTCTATACATG	CTAATG	7208	18	mtDNA_t2	3	YPL267W
ACATACGTCATAAGCCGATC	CTTATG	7207	3	control	3	YER182W
GGCTACCGACTACGTCCTTG	CTTATG	7207	3	control	3	YDR003W-A
CCAGAGAGCTGACGAATTAC	GTGCCG	7205	13	mtDNA_t1	1	YKL189W
ACTACCAGTCGATATGAGGG	AACCAT	7202	16	mtDNA_t2	1	YOL119C
GAGATGATGCTACCCAGCCG	CTTATG	7202	3	control	3	YMR159C
TTATGGCGCTCACCGCTGAT	CTTATG	7202	3	control	3	YJL038C
ATTGATGACCGACCGACACG	CGGCAA	7201	14	mtDNA_t1	2	YBL107C
TGGCAGAGCAAATCCCGCAA	ATATGA	7200	2	control	2	YHL011C
GGAACATCTGCACAATCGCA	GTGCCG	7198	13	mtDNA_t1	1	YNL316C
CGTGACTCAGGAGCTACTAT	GTGCCG	7195	13	mtDNA_t1	1	YOR369C
AACAGACTTTGTAACAGGCG	CTAATG	7194	18	mtDNA_t2	3	YLR390W-A
ACTCGACGATAACGTGCATC	CTAATG	7194	18	mtDNA_t2	3	YCR099C
CATAGCAGATGCACGTTGAG	CGGCAA	7192	14	mtDNA_t1	2	YHR083W
CCTCCAGATGAATAACTGAC	CTAATG	7185	18	mtDNA_t2	3	YIL070C
TACTCAGCACGACTATGACG	GTGCCG	7183	13	mtDNA_t1	1	YGR256W
AGTTATACCGCATCACGTCG	CTTATG	7180	3	control	3	YBR056W
GTATTCAACACCGGCGAAAC	CTTATG	7179	3	control	3	YKL079W
CCCGAACGTCGAATTGTTTA	CGGCAA	7178	14	mtDNA_t1	2	YGR028W
CCGAGGGTATAATTCGTTAC	CTTATG	7178	3	control	3	YGR033C
GGACTTCTCAAATCTCGTCA	CTAATG	7178	18	mtDNA_t2	3	YHR112C
CCGTACATGCAATCAAGCTA	ATATGA	7177	2	control	2	YMR274C
CCGTGTCCAGAACTAGAATA	CTTATG	7175	3	control	3	YCR002C
AGTGCTACTCTGACCTACTT	GTGCCG	7171	13	mtDNA_t1	1	YBR249C
CATATTCGATTAAGGGTCGG	CTTATG	7169	3	control	3	YOL088C
GCACGTATGTTAATCTGTGT	ATATGA	7166	2	control	2	YJR097W
TGAGGAACACGGTGCAATAC	GTGCCG	7166	13	mtDNA_t1	1	YKL140W
GGAGCTACCGTCATACGACC	ATATGA	7164	2	control	2	YDL069C
AAGATGGCCCAATGTGGTGA	GTGCCG	7162	13	mtDNA_t1	1	YNL196C
CCTGCGCGGCAAGAACATAA	GGTTGC	7160	17	mtDNA_t2	2	YIL006W
GCCCAGGCTAAATGTTAAGA	GTGCCG	7157	13	mtDNA_t1	1	YDR025W
TATTCTCCGTGACGTGGGTT	AACCAT	7151	16	mtDNA_t2	1	YGL249W
TATGTCAGTCCACGCCGATG	CGGCAA	7148	14	mtDNA_t1	2	YJL048C
ACCTCTACGTGGGCGAAGAT	CTAATG	7146	18	mtDNA_t2	3	YNL036W
AGACGTACAACCCATGTGGA	GTGCCG	7146	13	mtDNA_t1	1	YGR169C
CATTGGCAGCGATGTTGTCT	GCCGTA	7146	15	mtDNA_t1	3	YIL003W
GGCTGCACGATCCCTCAGAT	ATATGA	7144	2	control	2	YOR026W
CCCTGGTTAGTAGAGGATTT	GTGCCG	7141	13	mtDNA_t1	1	YGR084C
TGAGAAACCTAACGGGTGTC	CTTATG	7141	3	control	3	YPR037C
GCAATGCAAGCTGTGCCAAC	ATATGA	7137	2	control	2	YIR001C
AGTAGACCTTACAGCTCCTG	TATCTG	7136	1	control	1	YJL160C
ACCTATTTGATGAGGCGGTT	CTTATG	7135	3	control	3	YDR502C
GGAACATCTGCACAATCGCA	CTTATG	7135	3	control	3	YNL316C
CCCTGGTTAGTAGAGGATTT	ATATGA	7134	2	control	2	YGR084C
CACTCTGTTTGAATGATGGG	GTGCCG	7133	13	mtDNA_t1	1	YIL148W
AGACCCGACGCATTGTTACG	ATATGA	7131	2	control	2	YDR347W
CACGATGTCCAATCATGCTA	TATCTG	7130	1	control	1	YJL183W
ATCTCATGCGTACCGACTAT	GTGCCG	7129	13	mtDNA_t1	1	YOR367W
TGATCCCAGACACTAGGTGC	GGTTGC	7129	17	mtDNA_t2	2	YOR020C
AGACGTACAACCCATGTGGA	ATATGA	7127	2	control	2	YGR169C
ACTCGACGATAACGTGCATC	ATATGA	7125	2	control	2	YCR099C
CCATGTAACTCAAGTCAGAC	CTTATG	7125	3	control	3	YMR234W
CCGAACATTACGCAACGGTA	AACCAT	7123	16	mtDNA_t2	1	YKL006W
GGTAACAGTCGAGACATATC	CTAATG	7120	18	mtDNA_t2	3	YFR034C
GTAGTTATTCAACGCACTCC	CTTATG	7120	3	control	3	YDR067C
GTCCGAACGACATGGGATTC	GTGCCG	7117	13	mtDNA_t1	1	YDR125C
CCCACAGAGGTTAAACGGGA	GTGCCG	7113	13	mtDNA_t1	1	YGR158C
CACGTAATACTAAGTGAGGC	AACCAT	7105	16	mtDNA_t2	1	YDL019C
AGACTCACCTCGATATACAG	ATATGA	7104	2	control	2	YAR027W
AATGGACAGGGATAGCCTTT	CGGCAA	7101	14	mtDNA_t1	2	YDR519W
ATCTCATGCGTACCGACTAT	CTAATG	7101	18	mtDNA_t2	3	YOR367W
AAGAGCCTCATAAGCGTGCA	ATATGA	7097	2	control	2	YIL010W
GAGCAGACTACAGTTATGTC	CTTATG	7097	3	control	3	YPR025C
GATCAGACGACACTAGAGTC	AACCAT	7096	16	mtDNA_t2	1	YMR035W
GCTCTAGCATCACTATCAGG	GGTTGC	7095	17	mtDNA_t2	2	YHR087W
TCACTTGCTCAGATGGCGTG	CTAATG	7094	18	mtDNA_t2	3	YHL027W
AGACGTAGCGAACTAGACCC	GCCGTA	7091	15	mtDNA_t1	3	YLR219W
CCATGAGTCACAATGAGGCA	GCCGTA	7090	15	mtDNA_t1	3	YMR269W
GATGCACTGCGTTCCATGTC	ATATGA	7090	2	control	2	YHL012W
CGGCGCTCGATTCTCATTGT	GGTTGC	7089	17	mtDNA_t2	2	YIL164C
TATACGGTCATCATGGTCTG	CTTATG	7089	3	control	3	YBR090C
ACAGCTATTAGGACGTGTTG	AACCAT	7088	16	mtDNA_t2	1	YBR085W
TAAGAGTGGACAACTGCTGA	CTTATG	7087	3	control	3	YGR187C
TGATCCCAGACACTAGGTGC	TATCTG	7087	1	control	1	YOR020C
[truncated: 29,143 more rows]

## Sheet: EtBr treatment enrichment
Gene	Common name	log2(fold-change)	P Value	Rank metric
YCR060W	TAH1	1.1774	0.000989539	3.00457
YOR197W	MCA1	1.30129	0.00182301	2.73921
YNL058C	YNL058C	1.29016	0.00193943	2.71233
YDL213C	NOP6	1.48508	0.00264268	2.57796
YJL116C	NCA3	1.26652	0.00293931	2.53175
YLR405W	DUS4	1.13478	0.00325097	2.48799
YCR012W	PGK1	0.999608	0.00329936	2.48157
YAL042W	ERV46	1.42245	0.00364951	2.43777
YMR022W	UBC7	1.0266	0.00464714	2.33281
YBR217W	ATG12	0.951877	0.00576758	2.23901
YDR350C	ATP22	0.984439	0.00585218	2.23268
YER087W	AIM10	1.53035	0.00589415	2.22958
YOR120W	GCY1	0.979858	0.00609358	2.21513
YBL056W	PTC3	1.09404	0.00612131	2.21316
YER125W	RSP5	0.978051	0.00624244	2.20465
YBL071C-B	YBL071C-B	0.811815	0.00634289	2.19771
YIR010W	DSN1	1.01377	0.00657649	2.18201
YNL011C	YNL011C	1.03211	0.00695668	2.1576
YMR217W	GUA1	1.17616	0.00713406	2.14666
YGR236C	SPG1	1.04418	0.0078051	2.10762
YLR163C	MAS1	1.20077	0.00800593	2.09659
YLR345W	YLR345W	0.764321	0.00826058	2.08299
YDL114W	YDL114W	1.02008	0.00842508	2.07443
YOR166C	SWT1	0.850464	0.0085492	2.06807
YFL005W	SEC4	1.21644	0.00887795	2.05169
YNL210W	MER1	1.31113	0.00918884	2.03674
YLR094C	GIS3	0.736637	0.00999671	2.00014
YLR224W	UCC1	1.04699	0.0101406	1.99394
YGR157W	CHO2	1.15439	0.0101724	1.99258
YKL013C	ARC19	0.804769	0.0102557	1.98903
YJR058C	APS2	1.10985	0.0108524	1.96447
YDR430C	CYM1	0.984496	0.0120786	1.91798
YDR044W	HEM13	0.900802	0.0122112	1.91324
YDR317W	HIM1	0.8927	0.0127219	1.89545
YML119W	YML119W	0.8696	0.0127417	1.89477
YIL016W	SNL1	0.957016	0.0139478	1.85549
YGL156W	AMS1	0.703181	0.014005	1.85372
YLR309C	IMH1	0.885113	0.0140234	1.85315
YNL260C	LTO1	1.07897	0.0144934	1.83883
YHR175W-A	YHR175W-A	0.946559	0.0145418	1.83738
YOR075W	UFE1	1.10422	0.0147226	1.83202
YPL155C	KIP2	0.332582	0.0159234	1.79796
YPL154C	PEP4	0.332582	0.0159236	1.79796
YBR244W	GPX2	1.05358	0.0164285	1.7844
YCL064C	CHA1	1.02986	0.0168701	1.77288
YEL001C	IRC22	0.698487	0.017105	1.76688
YOR037W	CYC2	0.905623	0.017983	1.74514
YOR306C	MCH5	1.2331	0.0181228	1.74177
YDR498C	SEC20	0.985669	0.0184575	1.73383
YDR463W	STP1	0.762314	0.0191601	1.7176
YMR130W	DPI35	1.11254	0.0191749	1.71727
YEL057C	SDD1	1.22928	0.0202847	1.69283
YLR273C	PIG1	0.949538	0.0203536	1.69136
YNR052C	POP2	0.914728	0.0204929	1.6884
YOR220W	RCN2	0.71558	0.021322	1.67117
YOR201C	MRM1	0.976162	0.0213933	1.66972
YKR016W	MIC60	1.24377	0.0216882	1.66378
YIL057C	RGI2	0.920577	0.022136	1.6549
YGL131C	SNT2	0.913635	0.0227458	1.6431
YHR148W	IMP3	0.940339	0.0229959	1.63835
YLR313C	SPH1	1.0961	0.0236448	1.62626
YGR231C	PHB2	0.93574	0.0240243	1.61935
YER009W	NTF2	1.03643	0.024648	1.60822
YOL091W	SPO21	0.946715	0.0263976	1.57843
YNL249C	MPA43	0.965215	0.0268733	1.57068
YOR195W	SLK19	0.982906	0.0280139	1.55263
YLR239C	LIP2	0.737437	0.0288718	1.53953
YIL133C	RPL16A	0.77704	0.0299478	1.52363
YDR289C	RTT103	0.911703	0.0315292	1.50129
YHR179W	OYE2	1.00973	0.0319739	1.4952
YJR122W	IBA57	1.07284	0.0326066	1.48669
YLR001C	YLR001C	0.777775	0.0352704	1.45259
YPR188C	MLC2	0.917216	0.035457	1.4503
YER179W	DMC1	1.1688	0.0357597	1.44661
YDR242W	AMD2	0.779465	0.0369978	1.43182
YGR173W	RBG2	1.02131	0.0373517	1.42769
YJR116W	TDA4	0.366022	0.0407681	1.38968
YJR103W	URA8	0.414598	0.0417954	1.37887
YDR285W	ZIP1	1.09835	0.0421848	1.37484
YLR048W	RPS0B	0.63882	0.0428407	1.36814
YAL011W	SWC3	0.696319	0.0440623	1.35593
YOL114C	PTH4	0.905621	0.0441484	1.35509
YPL139C	UME1	0.428292	0.0446064	1.3506
YNL118C	DCP2	0.954982	0.0448886	1.34786
YHR044C	DOG1	0.940624	0.0453648	1.34328
YGR174C	CBP4	0.494207	0.046088	1.33641
YCR065W	HCM1	0.776785	0.0467693	1.33004
YJR053W	BFA1	0.985005	0.0477252	1.32125
YNL279W	PRM1	0.404726	0.0486201	1.31318
YJL001W	PRE3	0.404725	0.048658	1.31285
YJR034W	PET191	0.639711	0.0493983	1.30629
YOR047C	STD1	0.506915	0.0495265	1.30516
YIR008C	PRI1	0.506915	0.0495273	1.30516
YLL053C	YLL053C	0.736559	0.0497592	1.30313
YDL042C	SIR2	1.11935	0.0508361	1.29383
YCR067C	SED4	0.593012	0.0523103	1.28141
YDL226C	GCS1	0.671233	0.0530168	1.27559
YKL033W-A	YKL033W-A	0.504903	0.0534835	1.27178
YOR178C	GAC1	0.977013	0.0537832	1.26935
YBL055C	YBL055C	0.793774	0.0546003	1.2628
YKL150W	MCR1	0.314358	0.0550983	1.25886
YOL024W	YOL024W	0.788992	0.0566597	1.24673
YDR071C	PAA1	1.36859	0.0570116	1.24404
YJR098C	YJR098C	0.332518	0.0576487	1.23921
YBL049W	MOH1	0.257763	0.0579057	1.23728
YLL061W	MMP1	1.01758	0.0593012	1.22694
YML049C	RSE1	0.405784	0.0616567	1.21002
YKL100C	YPF1	0.804361	0.0626828	1.20285
YDR076W	RAD55	0.938505	0.0642922	1.19184
YDL024C	DIA3	0.41718	0.0648511	1.18808
YER076C	YER076C	0.749049	0.0664806	1.1773
YLR231C	BNA5	0.29234	0.0667222	1.17573
YPR143W	RRP15	0.965133	0.0677952	1.1688
YDL049C	KNH1	1.14507	0.0685967	1.1637
YDR240C	SNU56	0.285662	0.0686624	1.16328
YOR025W	HST3	0.571277	0.0700975	1.1543
YDR472W	TRS31	0.967835	0.0709763	1.14889
YGL076C	RPL7A	0.80315	0.072334	1.14066
YFR031C-A	RPL2A	1.03883	0.0727731	1.13803
YLR114C	AVL9	1.10724	0.0734754	1.13386
YER165W	PAB1	0.306189	0.074981	1.12505
YBR044C	TCM62	0.326182	0.0761858	1.11813
YFR023W	PES4	0.32666	0.0763259	1.11733
YMR244W	YMR244W	0.234105	0.0784475	1.10542
YKL195W	MIA40	0.443832	0.0789944	1.1024
YJL058C	BIT61	0.892841	0.0803461	1.09503
YER183C	FAU1	0.574176	0.0810001	1.09151
YNL052W	COX5A	0.587369	0.0819889	1.08624
YBR270C	BIT2	0.515365	0.0820357	1.086
YNR007C	ATG3	0.574406	0.0827501	1.08223
YLR189C	ATG26	0.393631	0.0875944	1.05752
YHR097C	PAL2	0.838906	0.0889233	1.05098
YGR252W	GCN5	0.528571	0.0909374	1.04126
YBR126C	TPS1	0.254217	0.0909424	1.04123
YGL173C	XRN1	0.749013	0.0909433	1.04123
YDR028C	REG1	0.742698	0.0922643	1.03497
YMR143W	RPS16A	0.582614	0.0948378	1.02302
YDL128W	VCX1	0.25762	0.0951212	1.02172
YDR007W	TRP1	0.278437	0.0953154	1.02084
YOR359W	VTS1	0.336874	0.0979001	1.00922
YDR205W	MSC2	0.782939	0.0979813	1.00886
YKL154W	SRP102	0.224555	0.0989515	1.00458
YDL046W	NPC2	0.295264	0.101173	0.994937
YPR145W	ASN1	0.61552	0.101632	0.992968
YOR034C	AKR2	0.215506	0.101954	0.991595
YKR092C	SRP40	0.38644	0.1027	0.98843
YOR183W	FYV12	0.232428	0.10443	0.981174
YPL011C	TAF3	0.425223	0.105522	0.976658
YLR260W	LCB5	0.527967	0.106046	0.974505
YLR196W	PWP1	0.216663	0.106224	0.973775
YMR180C	CTL1	0.218896	0.108252	0.965564
YKL074C	MUD2	0.266461	0.108349	0.965176
YNL201C	PSY2	0.514316	0.108634	0.964034
YLR003C	CMS1	0.547853	0.109835	0.959261
YGL198W	YIP4	0.330385	0.11061	0.956205
YNL183C	NPR1	0.640011	0.110947	0.954883
YBL068W	PRS4	0.212901	0.114037	0.942953
YIL108W	YIL108W	0.377975	0.117941	0.928334
YKL098W	MTC2	0.211124	0.118706	0.925528
YDR058C	TGL2	0.293753	0.119302	0.923354
YLR131C	ACE2	0.90966	0.119828	0.921442
YLR212C	TUB4	0.339493	0.121078	0.916934
YPL165C	SET6	0.210139	0.121563	0.915199
YDR252W	BTT1	0.483044	0.123271	0.90914
YKL039W	PTM1	0.535253	0.125681	0.900732
YMR145C	NDE1	0.447432	0.126302	0.898588
YDR142C	PEX7	0.703308	0.129807	0.8867
YOR090C	PTC5	0.364302	0.131076	0.882475
YJL036W	SNX4	0.22086	0.134426	0.871516
YNL082W	PMS1	0.754881	0.134894	0.870007
YLR346C	CIS1	0.209587	0.136095	0.866159
YKR080W	MTD1	0.556457	0.136154	0.86597
YAL015C	NTG1	0.235854	0.138391	0.858891
YJR073C	OPI3	0.224299	0.13876	0.857734
YHR014W	SPO13	0.40402	0.138922	0.857228
YDR001C	NTH1	0.352065	0.1396	0.855115
YGR250C	RIE1	0.217877	0.1397	0.854803
YML094W	GIM5	0.417864	0.140854	0.851232
YNL144C	YNL144C	0.226192	0.142022	0.847646
YLR053C	YLR053C	0.527705	0.142665	0.845683
YKR066C	CCP1	0.204114	0.143813	0.842202
YLR429W	CRN1	0.5027	0.145105	0.838316
YGL030W	RPL30	0.490074	0.145832	0.836146
YKR008W	RSC4	0.510499	0.14852	0.828216
YDR049W	VMS1	0.198893	0.148618	0.827928
YAL060W	BDH1	0.21305	0.149029	0.826728
YGR095C	RRP46	0.198755	0.149981	0.823965
YMR023C	MSS1	0.397807	0.150754	0.821732
YPL171C	OYE3	0.506614	0.151593	0.819321
YER168C	CCA1	0.191666	0.152867	0.815686
YNL104C	LEU4	0.932382	0.154094	0.812215
YPR033C	HTS1	0.345291	0.154386	0.811391
YDR057W	YOS9	0.238362	0.154562	0.810897
YLL005C	SPO75	0.39243	0.156285	0.806084
YIL002C	INP51	0.448397	0.158248	0.800663
YNL034W	YNL034W	0.280327	0.15884	0.79904
YOR238W	YOR238W	0.321089	0.160915	0.793404
YOL125W	TRM13	0.233526	0.161428	0.79202
YCR035C	RRP43	0.389699	0.163055	0.787666
YBR087W	RFC5	0.270462	0.167321	0.776449
YGL091C	NBP35	0.356108	0.168501	0.773397
YLR312C	ATG39	0.18688	0.169745	0.770203
YHR108W	GGA2	0.186859	0.170176	0.769102
YPL028W	ERG10	0.210071	0.170743	0.767657
YMR315W	YMR315W	0.259782	0.170747	0.767646
YER098W	UBP9	0.345898	0.172263	0.763807
YBR067C	TIP1	0.19517	0.172846	0.762339
YHR015W	MIP6	0.182175	0.172862	0.762301
YBR169C	SSE2	0.482825	0.173535	0.760614
YOL031C	SIL1	0.726148	0.173913	0.759667
YDR125C	ECM18	0.262185	0.174949	0.757089
YBL032W	HEK2	0.208856	0.175661	0.755326
YGL043W	DST1	0.298352	0.176526	0.753191
YPL173W	MRPL40	0.2878	0.18041	0.74374
YDL085W	NDE2	0.188808	0.182384	0.739014
YAR028W	YAR028W	0.496206	0.184945	0.732957
YLR011W	LOT6	0.475436	0.185656	0.731291
YKL027W	TCD2	0.22258	0.185703	0.73118
YJL200C	ACO2	0.589434	0.188921	0.723719
YPL099C	INA17	0.348577	0.192239	0.716158
YOR036W	PEP12	0.392256	0.192255	0.716121
YFR031C	SMC2	0.462331	0.192541	0.715476
YJL136C	RPS21B	0.651924	0.192898	0.714671
YDR307W	PMT7	0.290401	0.194953	0.710071
YHR122W	CIA2	0.169853	0.196099	0.707526
YER163C	GCG1	0.254723	0.197603	0.704207
YEL052W	AFG1	0.418001	0.197621	0.704168
YKR005C	YKR005C	0.183778	0.19804	0.703246
YHR209W	CRG1	0.250378	0.199176	0.700763
YER091C	MET6	0.181159	0.200097	0.69876
YCL004W	PGS1	0.21604	0.200245	0.698438
YNL134C	YNL134C	0.24876	0.201092	0.696606
YIL067C	YIL067C	0.195232	0.201353	0.696042
YPR127W	YPR127W	0.183126	0.202409	0.69377
YCR095W-A	YCR095W-A	0.421658	0.202443	0.693697
YKL119C	VPH2	0.204741	0.202494	0.693587
YER078C	ICP55	0.208723	0.202676	0.693197
YFR004W	RPN11	0.194335	0.203545	0.69134
YOL014W	YOL014W	0.46005	0.203583	0.691259
YJR083C	ACF4	0.425168	0.204823	0.688621
YFR028C	CDC14	0.224483	0.204868	0.688525
YNL080C	EOS1	0.244019	0.205236	0.687747
YGL159W	YGL159W	0.176093	0.205743	0.686675
YLR289W	GUF1	0.229538	0.207166	0.683681
YNL077W	APJ1	0.319222	0.20739	0.683211
YBR214W	SDS24	0.28296	0.20877	0.680333
YGL234W	ADE5,7	0.630711	0.208989	0.679876
YJL062W-A	COA3	0.320862	0.209439	0.678942
YPR155C	NCA2	0.383963	0.213006	0.671608
YKR087C	OMA1	0.312295	0.214675	0.668218
YJL051W	IRC8	0.265124	0.215906	0.665735
YDL143W	CCT4	0.18357	0.216851	0.663838
YGR211W	ZPR1	0.176078	0.218119	0.661307
YAL032C	PRP45	0.393645	0.218151	0.661243
YLR166C	SEC10	0.355985	0.218193	0.661158
YFR037C	RSC8	0.635586	0.219988	0.657601
YLR226W	BUR2	0.204624	0.221985	0.653676
YBR092C	PHO3	0.242004	0.222088	0.653476
YER012W	PRE1	0.216226	0.222374	0.652917
YMR052W	FAR3	0.174647	0.223494	0.650734
YEL035C	UTR5	0.176318	0.223782	0.650175
YHR120W	MSH1	0.171555	0.224662	0.648471
YGR288W	MAL13	0.191078	0.225864	0.646153
YER077C	MRX1	0.474982	0.226004	0.645885
YJL042W	MHP1	0.280694	0.226403	0.645119
YER082C	UTP7	0.172023	0.227762	0.642519
YLR288C	MEC3	0.159052	0.227859	0.642334
YNL101W	AVT4	0.293544	0.227926	0.642205
YPR073C	LTP1	0.260512	0.229979	0.638312
YLR059C	REX2	0.165833	0.23	0.638271
YPL118W	MRP51	0.241001	0.230106	0.638071
YIL120W	QDR1	0.204143	0.231137	0.636131
YOL095C	HMI1	0.16385	0.23244	0.63369
YIR033W	MGA2	0.360268	0.232639	0.633317
YJL217W	REE1	0.215077	0.233433	0.631838
YNL225C	CNM67	0.339135	0.233444	0.631818
YGR148C	RPL24B	0.451072	0.234486	0.629883
YOR374W	ALD4	0.291017	0.237198	0.624889
YDL022W	GPD1	0.426963	0.237433	0.62446
YKR023W	RQT4	0.179053	0.23748	0.624373
YGR227W	DIE2	0.169486	0.238414	0.622669
YIL036W	CST6	0.177996	0.239482	0.620728
YCR045C	RRT12	0.195545	0.239647	0.620428
YCR106W	RDS1	0.32351	0.239858	0.620047
YIR030C	DCG1	0.164922	0.240112	0.619586
YER096W	SHC1	0.177394	0.241498	0.617087
YKL104C	GFA1	0.14878	0.241564	0.616967
YDR404C	RPB7	0.20682	0.242618	0.615078
YOR378W	AMF1	0.501267	0.245089	0.610676
YGR088W	CTT1	0.234007	0.245414	0.6101
YDR098C	GRX3	0.242397	0.245545	0.609868
YFL041W-A	YFL041W-A	0.389168	0.246054	0.60897
YER158C	YER158C	0.150774	0.246384	0.608387
YMR187C	YMR187C	0.178158	0.247666	0.606133
YPR192W	AQY1	0.158007	0.248378	0.604887
YOR063W	RPL3	0.202611	0.24962	0.60272
YNR006W	VPS27	0.225335	0.249892	0.602247
YGL257C	MNT2	0.210738	0.252633	0.59751
YKL218C	SRY1	0.344621	0.252644	0.597491
YER026C	CHO1	0.380945	0.253536	0.59596
YPL215W	CBP3	0.340662	0.254259	0.594723
YDR262W	YDR262W	0.282855	0.255097	0.593294
YDR018C	YDR018C	0.176168	0.256812	0.590384
YDR321W	ASP1	0.419283	0.25698	0.5901
YGR243W	MPC3	0.193634	0.257796	0.588723
YGR232W	NAS6	0.160706	0.258908	0.586855
YOR237W	HES1	0.170859	0.259659	0.585597
YMR211W	DML1	0.155685	0.263071	0.579928
YKR024C	DBP7	0.159214	0.263427	0.579339
YPR032W	SRO7	0.332292	0.264479	0.57761
YOL132W	GAS4	0.232549	0.264679	0.577281
YHR123W	EPT1	0.205315	0.265623	0.575734
YGL053W	PRM8	0.18757	0.266297	0.574633
YKL059C	MPE1	0.285682	0.267091	0.573341
YJL206C	YJL206C	0.353225	0.267099	0.573328
YOR326W	MYO2	0.330021	0.267155	0.573237
YBR093C	PHO5	0.292989	0.268482	0.571085
YFL009W	CDC4	0.163456	0.270008	0.568623
YLR034C	SMF3	0.200063	0.27049	0.567849
YOL054W	PSH1	0.158034	0.270578	0.567708
YNR032C-A	HUB1	0.225372	0.271771	0.565797
YGL083W	SCY1	0.155068	0.27314	0.563614
YBR294W	SUL1	0.190198	0.273299	0.563361
YER071C	TDA2	0.202194	0.274159	0.561998
YDR175C	RSM24	0.269799	0.275044	0.560598
YHR132W-A	IGO2	0.345809	0.275808	0.559393
YOR249C	APC5	0.156595	0.276135	0.558879
YHL007C	STE20	0.265347	0.276138	0.558874
YER019W	ISC1	0.264272	0.277309	0.557037
YNL220W	ADE12	0.169467	0.277887	0.556131
YGL004C	RPN14	0.182045	0.277961	0.556016
YGR168C	PEX35	0.16601	0.278274	0.555527
YGL166W	CUP2	0.174957	0.278303	0.555483
YHL022C	SPO11	0.228998	0.279682	0.553335
YLR299W	ECM38	0.150581	0.279709	0.553294
YPR149W	NCE102	0.142836	0.280678	0.551792
YGL254W	FZF1	0.318702	0.280849	0.551527
YMR001C	CDC5	0.191213	0.28221	0.549428
YPL211W	NIP7	0.88416	0.282945	0.548298
YOR008C-A	YOR008C-A	0.15527	0.283158	0.547971
YFR032C-B	MIN10	0.518219	0.283546	0.547376
YCR024C	SLM5	0.179078	0.284151	0.546451
YDR072C	IPT1	0.19207	0.284523	0.545883
YNL261W	ORC5	0.162035	0.285518	0.544367
YJL023C	PET130	0.145278	0.287278	0.541698
YHR181W	SVP26	0.217587	0.287474	0.541401
YKR052C	MRS4	0.161401	0.289835	0.53785
YGL252C	RTG2	0.14473	0.290203	0.537298
YPR103W	PRE2	0.172536	0.291216	0.535784
YHR187W	IKI1	0.147646	0.291797	0.534919
YNL154C	YCK2	0.245344	0.29305	0.533058
YOR087W	YVC1	0.175232	0.293947	0.531731
YBR029C	CDS1	0.156837	0.294759	0.530533
YIL102C	YIL102C	0.190158	0.29529	0.529751
YCL069W	VBA3	0.237551	0.297466	0.526563
YLR113W	HOG1	0.159718	0.298533	0.525007
YOL043C	NTG2	0.176363	0.298715	0.524743
YGR268C	HUA1	0.38491	0.298768	0.524666
YLR096W	KIN2	0.251652	0.298936	0.524422
YDL007W	RPT2	0.139416	0.299362	0.523803
YDR258C	HSP78	0.253832	0.300191	0.522602
YNL191W	DUG3	0.146711	0.300472	0.522197
YDR512C	EMI1	0.140313	0.301316	0.520978
YIL073C	SPO22	0.296904	0.301796	0.520287
YDL141W	BPL1	0.151415	0.302208	0.519694
YOL098C	SDD3	0.339346	0.302605	0.519124
YHL002W	HSE1	0.345575	0.302825	0.518808
YNL128W	TEP1	0.186516	0.303592	0.51771
YLR375W	STP3	0.154591	0.304618	0.516244
YPL138C	SPP1	0.189846	0.304783	0.516009
YER037W	PHM8	0.26052	0.305	0.5157
YPL121C	MEI5	0.417306	0.305638	0.514793
YOR196C	LIP5	0.251456	0.305732	0.514658
YMR274C	RCE1	0.163989	0.305867	0.514468
YDR050C	TPI1	0.287008	0.305926	0.514384
YBR117C	TKL2	0.308677	0.306434	0.513662
YLR006C	SSK1	0.201404	0.307826	0.511694
YHR083W	SAM35	0.19947	0.30842	0.510857
YBR037C	SCO1	0.13486	0.309217	0.509737
YLR392C	ART10	0.154532	0.309483	0.509363
YOR262W	GPN2	0.850761	0.310099	0.508499
YBL050W	SEC17	0.173702	0.311317	0.506797
YGL099W	LSG1	0.174659	0.311423	0.506649
YML101C	CUE4	0.25883	0.31194	0.505929
YPR088C	SRP54	0.186391	0.313499	0.503764
YKL196C	YKT6	0.186391	0.313707	0.503475
YBR254C	TRS20	0.260048	0.314065	0.502981
YDR383C	NKP1	0.178545	0.314106	0.502924
YBR110W	ALG1	0.200246	0.314582	0.502266
YAR015W	ADE1	0.163021	0.314801	0.501964
YOR156C	NFI1	0.135465	0.315332	0.501232
YNL311C	SKP2	0.227259	0.315598	0.500866
YBR068C	BAP2	0.304405	0.316285	0.499921
YBR130C	SHE3	0.158823	0.31644	0.499708
YDR518W	EUG1	0.297702	0.316477	0.499658
YLR422W	DCK1	0.298003	0.317154	0.498729
YIL020C	HIS6	0.15025	0.318264	0.497213
YLR369W	SSQ1	0.422337	0.318544	0.49683
YBR265W	TSC10	0.136651	0.319337	0.49575
YNL326C	PFA3	0.131672	0.319957	0.494908
YPR186C	PZF1	0.146085	0.320897	0.493634
YMR285C	NGL2	0.137103	0.324525	0.488752
YJL038C	LOH1	0.149885	0.324987	0.488133
YDR141C	DOP1	0.250142	0.325078	0.488012
YPL259C	APM1	0.201853	0.32595	0.486849
YNR055C	HOL1	0.258122	0.327327	0.485019
YKL126W	YPK1	0.147331	0.327902	0.484256
YLR052W	IES3	0.27558	0.329865	0.481663
YNL302C	RPS19B	0.162148	0.329913	0.4816
YGL179C	TOS3	0.352531	0.330659	0.480619
YOR145C	PNO1	0.134469	0.331828	0.479087
YAL067C	SEO1	0.144644	0.333313	0.477147
YGL039W	YGL039W	0.133732	0.334211	0.47598
YJR003C	MRX12	0.127159	0.334308	0.475853
YGR178C	PBP1	0.170442	0.334656	0.475401
YDR373W	FRQ1	0.150849	0.334784	0.475235
YLR035C	MLH2	0.140237	0.334893	0.475094
YOR348C	PUT4	0.16906	0.338337	0.47065
YBL067C	UBP13	0.152464	0.33984	0.468726
YOL128C	YGK3	0.269817	0.342057	0.465902
YIL099W	SGA1	0.190737	0.342103	0.465843
YFR036W	CDC26	0.14844	0.342377	0.465495
YNL020C	ARK1	0.139215	0.345172	0.461965
YNL095C	YNL095C	0.211606	0.348459	0.457848
YML043C	RRN11	0.279713	0.348623	0.457644
YGR100W	MDR1	0.218929	0.349318	0.456779
YPL027W	SMA1	0.154579	0.352541	0.452791
YMR258C	ROY1	0.287631	0.353675	0.451396
YLR341W	SPO77	0.189668	0.353961	0.451045
YDR499W	LCD1	0.120055	0.353964	0.451041
YGR202C	PCT1	0.153287	0.354054	0.450931
YGR055W	MUP1	0.158115	0.354821	0.44999
YAR042W	SWH1	0.572792	0.355105	0.449643
YLL054C	YLL054C	0.29441	0.355681	0.448939
YGR177C	ATF2	0.15703	0.356384	0.448082
YMR269W	TMA23	0.150289	0.35676	0.447624
YNL221C	POP1	0.138693	0.358236	0.445831
YKL080W	VMA5	0.190364	0.361109	0.442362
YOR155C	ISN1	0.27524	0.361189	0.442265
YGL006W-A	YGL006W-A	0.146638	0.361614	0.441754
YDR055W	PST1	0.127108	0.36212	0.441147
YER143W	DDI1	0.1466	0.362168	0.44109
YOL025W	LAG2	0.173864	0.362801	0.440332
YER133W	GLC7	0.244359	0.363898	0.439021
YNL044W	YIP3	0.13807	0.364302	0.438538
YHR011W	DIA4	0.13195	0.36449	0.438315
YML118W	NGL3	0.152334	0.365442	0.437182
YGL038C	OCH1	0.298871	0.365457	0.437164
YNL316C	PHA2	0.1458	0.367003	0.43533
YER045C	ACA1	0.237824	0.367571	0.434658
YFR039C	OSW7	0.147386	0.368243	0.433865
YOR157C	PUP1	0.236997	0.368358	0.433729
YBR149W	ARA1	0.291998	0.369196	0.432743
YPR156C	TPO3	0.468348	0.371136	0.430467
YOR202W	HIS3	0.147891	0.371654	0.429861
YLR328W	NMA1	0.119199	0.372623	0.42873
YKL049C	CSE4	0.707522	0.3733	0.427942
YFL022C	FRS2	0.185028	0.373518	0.427688
YGR065C	VHT1	0.262121	0.373633	0.427555
YDL212W	SHR3	0.13068	0.37395	0.427187
YER093C	TSC11	0.176113	0.37429	0.426792
YFL018C	LPD1	0.123645	0.374319	0.426758
YDR528W	HLR1	0.443456	0.37434	0.426734
YGR067C	YGR067C	0.201918	0.37521	0.425725
YDR186C	SND1	0.308878	0.37624	0.424535
YDR162C	NBP2	0.181473	0.376268	0.424503
YNL010W	PYP1	0.139989	0.376441	0.424303
YKL058W	TOA2	0.138094	0.377307	0.423305
YLR220W	CCC1	0.13878	0.377419	0.423176
YNL047C	SLM2	0.122814	0.378696	0.421709
YOR301W	RAX1	0.214024	0.379914	0.420314
YOR085W	OST3	0.209289	0.380243	0.419939
YPR124W	CTR1	0.2556	0.380539	0.419601
YEL053C	MAK10	0.212763	0.38158	0.418415
YNL253W	TEX1	0.133177	0.382593	0.417263
YFR005C	SAD1	0.126179	0.382682	0.417162
YKL204W	EAP1	0.237873	0.384216	0.415424
YIL076W	SEC28	0.128469	0.384267	0.415367
YJL081C	ARP4	0.130076	0.384684	0.414896
YNR033W	ABZ1	0.242045	0.385215	0.414297
YHR071W	PCL5	0.191157	0.385384	0.414107
YAL055W	PEX22	0.114742	0.386063	0.413342
YDR022C	ATG31	0.146435	0.386537	0.412809
YER157W	COG3	0.174038	0.388243	0.410896
YHR073W	OSH3	0.118645	0.388852	0.410215
YNL065W	AQR1	0.172173	0.390113	0.40881
YJL090C	DPB11	0.216612	0.390898	0.407937
YGL079W	KXD1	0.148568	0.392222	0.406469
YNL029C	KTR5	0.227229	0.392443	0.406224
YDR197W	CBS2	0.138917	0.393015	0.405591
YAL028W	FRT2	0.417113	0.39372	0.404812
YPL175W	SPT14	0.17247	0.395853	0.402467
YLR216C	CPR6	0.134539	0.396387	0.40188
YMR241W	YHM2	0.121407	0.39702	0.401187
YGL067W	NPY1	0.117095	0.397202	0.400988
YOR275C	RIM20	0.17892	0.397286	0.400897
YNL275W	BOR1	0.269792	0.398542	0.399526
YGL086W	MAD1	0.117482	0.398581	0.399483
YKR097W	PCK1	0.149071	0.399035	0.398989
YDL214C	PRR2	0.167691	0.401505	0.396309
YOR279C	RFM1	0.132832	0.401751	0.396043
YOL122C	SMF1	0.143761	0.4028	0.39491
YAL056W	GPB2	0.214363	0.402887	0.394817
YMR222C	FSH2	0.309657	0.403398	0.394266
YMR261C	TPS3	0.233894	0.405249	0.392278
YMR312W	ELP6	0.112828	0.405276	0.392249
YHR026W	VMA16	0.155054	0.407283	0.390104
YIL083C	CAB2	0.338258	0.409351	0.387904
YPL120W	VPS30	0.234954	0.409702	0.387532
YBL039C	URA7	0.14099	0.411542	0.385586
YJL094C	KHA1	0.158074	0.411881	0.385228
YOL012C	HTZ1	0.131104	0.413483	0.383543
YOR143C	THI80	0.141176	0.41667	0.380207
YIL002W-A	CMI7	0.282553	0.416914	0.379953
YOR185C	GSP2	0.119593	0.417122	0.379736
YCR069W	CPR4	0.116312	0.418395	0.378413
YGR122W	YGR122W	0.139198	0.419464	0.377305
YOR271C	FSF1	0.104318	0.420219	0.376525
YDR320C	SWA2	0.199151	0.421285	0.375424
YDR510W	SMT3	0.119987	0.422302	0.374376
YBR056W	MRX18	0.133932	0.422588	0.374083
YIL121W	QDR2	0.22583	0.425406	0.371197
YKR090W	PXL1	0.123901	0.425421	0.371181
YGR132C	PHB1	0.127724	0.425426	0.371176
YGL110C	CUE3	0.144918	0.42579	0.370805
YML021C	UNG1	0.164977	0.425885	0.370708
YOL115W	PAP2	0.158235	0.426237	0.370349
YKL143W	LTV1	0.1506	0.42701	0.369562
YDL201W	TRM8	0.113034	0.429781	0.366753
YBL026W	LSM2	0.353958	0.429843	0.36669
YBR125C	PTC4	0.232412	0.431137	0.365384
YPL212C	PUS1	0.136462	0.431259	0.365262
YCL017C	NFS1	0.110866	0.433635	0.362876
YER114C	BOI2	0.274143	0.434198	0.362312
YPR171W	BSP1	0.158378	0.436789	0.359729
YIL111W	COX5B	0.118176	0.437339	0.359182
YLR228C	ECM22	0.104847	0.437777	0.358747
YBL013W	FMT1	0.118545	0.438389	0.358141
YDL133W	SRF1	0.195832	0.439055	0.357481
YBR299W	MAL32	0.126422	0.439058	0.357478
YER013W	PRP22	0.125646	0.439192	0.357345
YCL025C	AGP1	0.102876	0.440043	0.356505
YNL243W	SLA2	0.12681	0.44103	0.355532
YDL078C	MDH3	0.0998279	0.4421	0.354479
YJR114W	YJR114W	0.111561	0.443505	0.353101
YDL063C	SYO1	0.272914	0.443523	0.353084
YDL229W	SSB1	0.149337	0.446545	0.350134
YPL140C	MKK2	0.221419	0.446616	0.350066
YKR058W	GLG1	0.142693	0.447761	0.348954
YHR189W	PTH1	0.212947	0.449679	0.347098
YBL091C	MAP2	0.111307	0.450102	0.346689
YDL005C	MED2	0.119076	0.450346	0.346453
YDR400W	URH1	0.107828	0.450677	0.346135
YGR195W	SKI6	0.127056	0.450926	0.345895
YNL335W	DDI3	0.123178	0.451209	0.345622
YJR152W	DAL5	0.173712	0.452357	0.344519
YBL105C	PKC1	0.22301	0.453474	0.343448
YGL064C	MRH4	0.0983173	0.453648	0.343281
YBR229C	ROT2	0.114461	0.453844	0.343093
YLR063W	BMT6	0.151762	0.454563	0.342406
YKL193C	SDS22	0.109097	0.456552	0.34051
YBR176W	ECM31	0.169651	0.456834	0.340242
YMR120C	ADE17	0.155506	0.458245	0.338902
YDL054C	MCH1	0.144987	0.459457	0.337755
YML105C	SEC65	0.382212	0.461227	0.336086
YDL133C-A	RPL41B	0.12082	0.461693	0.335647
YNR040W	MRX15	0.1596	0.46172	0.335621
YOR125C	CAT5	0.451541	0.463567	0.333887
YDR295C	HDA2	0.12757	0.464692	0.332835
YGR201C	YGR201C	0.121293	0.465017	0.332531
YLR439W	MRPL4	0.110982	0.465329	0.33224
YDR427W	RPN9	0.104495	0.466398	0.331244
YBL031W	SHE1	0.290109	0.466565	0.331088
YKL184W	SPE1	0.207877	0.467819	0.329922
YIL153W	RRD1	0.167301	0.467884	0.329862
YLR110C	CCW12	0.117058	0.468201	0.329567
YHR041C	SRB2	0.0990956	0.469345	0.328508
YOR079C	ATX2	0.342783	0.469724	0.328157
YDR177W	UBC1	0.132052	0.470505	0.327436
YGR146C	ECL1	0.130094	0.471249	0.32675
YBR263W	SHM1	0.103593	0.47157	0.326454
YMR318C	ADH6	0.198371	0.471807	0.326236
YDL075W	RPL31A	0.105505	0.472503	0.325595
YBL090W	MRP21	0.137222	0.472949	0.325185
YOR116C	RPO31	0.115013	0.47358	0.324606
YLR286C	CTS1	0.100745	0.475311	0.323022
YBR155W	CNS1	0.128129	0.476854	0.321615
YBR298C	MAL31	0.190628	0.477407	0.321111
YER171W	RAD3	0.177486	0.478206	0.320385
YDL074C	BRE1	0.105251	0.478692	0.319944
YDR306C	PFU1	0.162626	0.479254	0.319434
YKR089C	TGL4	0.156469	0.480669	0.318154
YFL021W	GAT1	0.252699	0.480744	0.318086
YLR070C	XYL2	0.223566	0.480872	0.317971
YDR122W	KIN1	0.167525	0.481106	0.31776
YIR037W	HYR1	0.375204	0.481291	0.317592
YIR032C	DAL3	0.104045	0.482231	0.316744
YFR002W	NIC96	0.102226	0.482517	0.316487
YCL052C	PBN1	0.118382	0.482569	0.316441
YGR194C	XKS1	0.115184	0.482698	0.316324
YOL023W	IFM1	0.107236	0.48324	0.315837
YBR207W	FTH1	0.193588	0.483668	0.315453
YDR389W	SAC7	0.131171	0.48439	0.314805
YDL115C	IWR1	0.138837	0.484994	0.314264
YKL091C	YKL091C	0.11998	0.485186	0.314092
YJL056C	ZAP1	0.184606	0.488684	0.310972
YNL229C	URE2	0.10197	0.488709	0.310949
YHR135C	YCK1	0.121368	0.489513	0.310236
YMR033W	ARP9	0.123745	0.49011	0.309707
YEL037C	RAD23	0.147275	0.491354	0.308605
YMR292W	GOT1	0.118565	0.491709	0.308292
YKL215C	OXP1	0.158955	0.491881	0.30814
YLR009W	RLP24	0.0926833	0.492462	0.307627
YGL021W	ALK1	0.243093	0.492825	0.307307
YLR237W	THI7	0.18787	0.494179	0.306116
YKL208W	CBT1	0.0999223	0.494397	0.305924
YKR091W	SRL3	0.113109	0.495259	0.305167
YLR142W	PUT1	0.122203	0.495701	0.304781
YLR292C	SEC72	0.107531	0.496168	0.304371
YBR291C	CTP1	0.0986289	0.497331	0.303355
YMR244C-A	COA6	0.201149	0.498111	0.302674
YKL078W	DHR2	0.0950302	0.498176	0.302617
YDR036C	EHD3	0.140152	0.498676	0.302182
YBR026C	ETR1	0.107105	0.49897	0.301925
YOL013C	HRD1	0.113068	0.499089	0.301822
YKR055W	RHO4	0.0959075	0.49909	0.301821
YDR146C	SWI5	0.157201	0.500404	0.300679
YPL016W	SWI1	0.367801	0.501483	0.299744
YDR081C	PDC2	0.117549	0.501824	0.299449
YMR055C	BUB2	0.205572	0.5019	0.299383
YCR094W	CDC50	0.0975593	0.502117	0.299195
YDR523C	SPS1	0.105767	0.502881	0.298535
YOR346W	REV1	0.25783	0.504232	0.29737
YAL016C-B	YAL016C-B	0.108482	0.504439	0.297191
YNL133C	FYV6	0.124856	0.505172	0.296561
YNL323W	LEM3	0.117175	0.507579	0.294496
YPR110C	RPC40	0.129349	0.50845	0.293751
YIL106W	MOB1	0.11342	0.509198	0.293113
YBL051C	PIN4	0.133853	0.509314	0.293014
YNL292W	PUS4	0.097038	0.50969	0.292694
YDL124W	YDL124W	0.11627	0.509855	0.292553
YLL039C	UBI4	0.17807	0.510617	0.291904
YPL034W	YPL034W	0.0930923	0.511575	0.291091
YDL090C	RAM1	0.177558	0.512269	0.290502
YDR372C	VPS74	0.106757	0.512668	0.290164
YHR171W	ATG7	0.109618	0.512773	0.290075
YGL248W	PDE1	0.204947	0.513079	0.289815
YDR234W	LYS4	0.1159	0.514011	0.289028
YLR051C	FCF2	0.102667	0.514501	0.288614
YGR223C	HSV2	0.094238	0.514995	0.288197
YGL121C	GPG1	0.129029	0.515388	0.287866
YLR088W	GAA1	0.160532	0.516141	0.287232
YKL159C	RCN1	0.101075	0.516266	0.287127
YPR176C	BET2	0.0934881	0.516605	0.286841
YKR075C	YKR075C	0.149233	0.517613	0.285995
YMR276W	DSK2	0.227921	0.51787	0.28578
YBL028C	YBL028C	0.0916482	0.518541	0.285217
YOR058C	ASE1	0.118787	0.519056	0.284786
YPR104C	FHL1	0.42882	0.521007	0.283157
YMR137C	PSO2	0.165948	0.521178	0.283014
YDL098C	SNU23	0.10321	0.522664	0.281778
YAL020C	ATS1	0.21589	0.523458	0.281119
YBR022W	POA1	0.103196	0.523965	0.280698
YLR373C	VID22	0.176456	0.524091	0.280593
YHR126C	ANS1	0.0822139	0.52574	0.279229
YKL220C	FRE2	0.105396	0.526399	0.278685
YOR329C	SCD5	0.0969403	0.527239	0.277993
YGL098W	USE1	0.0947739	0.528488	0.276965
YIL078W	THS1	0.142399	0.529114	0.276451
YKL005C	BYE1	0.101129	0.529593	0.276058
YBR111C	YSA1	0.196839	0.530833	0.275042
YOL069W	NUF2	0.0875581	0.532794	0.27344
YPR201W	ARR3	0.164476	0.532896	0.273358
YBR025C	OLA1	0.0861892	0.532922	0.273336
YKR037C	SPC34	0.0859995	0.533927	0.272518
YHR198C	AIM18	0.170382	0.534152	0.272336
YLR188W	MDL1	0.13553	0.534167	0.272323
YJL160C	PIR5	0.104117	0.534223	0.272277
YDR439W	LRS4	0.200505	0.534643	0.271936
YAR018C	KIN3	0.167404	0.535552	0.271199
YDR479C	PEX29	0.169422	0.535722	0.271061
YDL243C	AAD4	0.119719	0.536264	0.270621
YDR259C	YAP6	0.170851	0.537851	0.269338
YIL147C	SLN1	0.227969	0.539093	0.268336
YBR138C	YBR138C	0.138365	0.539666	0.267875
YNL192W	CHS1	0.246325	0.540048	0.267568
YLR146C	SPE4	0.106314	0.540334	0.267338
YBR058C-A	TSC3	0.171728	0.540797	0.266965
YDL072C	YET3	0.0967022	0.541788	0.26617
YER006W	NUG1	0.0849559	0.542036	0.265972
YNR002C	ATO2	0.0943233	0.542396	0.265684
YHL012W	YHL012W	0.257504	0.542451	0.265639
YOR010C	TIR2	0.132933	0.542777	0.265379
YLR457C	NBP1	0.0988929	0.543034	0.265173
YMR220W	ERG8	0.0924694	0.543777	0.264579
YML116W	ATR1	0.106715	0.544023	0.264383
YMR314W	PRE5	0.0930847	0.544187	0.264252
YGL095C	VPS45	0.0837743	0.544436	0.264053
YDR522C	SPS2	0.105072	0.54568	0.263062
YOR250C	CLP1	0.160985	0.546276	0.262588
YMR047C	NUP116	0.300785	0.546837	0.262142
YKL051W	SFK1	0.132225	0.547264	0.261803
YGR230W	BNS1	0.102302	0.547791	0.261385
YDR198C	RKM2	0.0789308	0.548323	0.260964
YPL111W	CAR1	0.195457	0.548388	0.260912
YGR256W	GND2	0.107238	0.548878	0.260524
YGR169C	PUS6	0.0953187	0.550717	0.259072
YIL097W	FYV10	0.138473	0.550893	0.258933
YGL048C	RPT6	0.113253	0.55138	0.258549
YPL124W	SPC29	0.121888	0.553925	0.256549
YER123W	YCK3	0.11101	0.554683	0.255955
YGL077C	HNM1	0.0838101	0.556125	0.254828
YAL062W	GDH3	0.0802131	0.557035	0.254117
YBL076C	ILS1	0.262378	0.557335	0.253884
YGR146C-A	YGR146C-A	0.0997218	0.558137	0.253259
YFR033C	QCR6	0.228142	0.558971	0.25261
YJL077C	ICS3	0.207507	0.559788	0.251976
YMR157C	AIM36	0.0937724	0.56022	0.251642
YBR028C	YPK3	0.0986134	0.562155	0.250144
YGR185C	TYS1	0.237597	0.56253	0.249854
YDR425W	SNX41	0.101692	0.564241	0.248535
YDR502C	SAM2	0.114083	0.564364	0.248441
YAR035W	YAT1	0.0986175	0.564843	0.248073
YNR063W	PUL4	0.089325	0.56771	0.245873
YDR194C	MSS116	0.233451	0.567877	0.245746
YNL053W	MSG5	0.0878478	0.568741	0.245086
YMR264W	CUE1	0.111139	0.568946	0.244929
YGR161W-C	YGR161W-C	0.140402	0.569321	0.244642
YJR022W	LSM8	0.0884525	0.570005	0.244121
YLR431C	ATG23	0.111193	0.570005	0.244121
YBL054W	TOD6	0.092032	0.570971	0.243386
YCR019W	MAK32	0.128057	0.571731	0.242808
YBR030W	RKM3	0.125071	0.572946	0.241887
YIL039W	TED1	0.163526	0.573575	0.241409
YIL027C	EMC5	0.163526	0.573595	0.241394
YAL018C	LDS1	0.0907046	0.575175	0.2402
YDR014W	RAD61	0.108486	0.576582	0.239139
YCR007C	YCR007C	0.116571	0.579021	0.237306
YGR068C	ART5	0.072024	0.580004	0.236569
YPR144C	NOC4	0.0805813	0.580382	0.236286
YOL005C	RPB11	0.0840034	0.58136	0.235555
YDR428C	BNA7	0.106129	0.581552	0.235411
YMR048W	CSM3	0.158512	0.581625	0.235357
YBR166C	TYR1	0.0884665	0.581939	0.235122
YOR260W	GCD1	0.086672	0.582812	0.234471
YNR018W	RCF2	0.169957	0.583424	0.234016
YCR037C	PHO87	0.0981381	0.585297	0.232624
YMR087W	PDL32	0.0781479	0.586607	0.231653
YDR541C	YDR541C	0.0988575	0.586824	0.231492
YGL124C	MON1	0.100609	0.587562	0.230946
YOR061W	CKA2	0.0950148	0.587674	0.230863
YPL209C	IPL1	0.127523	0.589208	0.229731
YDL199C	YDL199C	0.122743	0.589258	0.229694
YCR010C	ADY2	0.161237	0.589679	0.229384
YPR162C	ORC4	0.0701173	0.589847	0.229261
YOR340C	RPA43	0.0701174	0.590007	0.229143
YDR085C	AFR1	0.136271	0.590025	0.22913
YBL087C	RPL23A	0.0774866	0.590422	0.228838
YPL273W	SAM4	0.0927359	0.590794	0.228564
YLR118C	TML25	0.0771522	0.590928	0.228466
YGL051W	MST27	0.0749462	0.592425	0.227366
YKR051W	HFL1	0.127128	0.594738	0.225674
YGR225W	AMA1	0.0836435	0.596699	0.224244
YJR113C	RSM7	0.125442	0.597108	0.223947
YPL257W	YPL257W	0.0822386	0.597655	0.223549
YAL043C	PTA1	0.291095	0.59796	0.223328
YOR065W	CYT1	0.200254	0.598042	0.223268
YBR177C	EHT1	0.0921419	0.598345	0.223049
YIL072W	HOP1	0.0962959	0.598765	0.222744
YKL014C	URB1	0.205732	0.599169	0.222451
YDR037W	KRS1	0.0888066	0.599749	0.22203
YDL189W	RBS1	0.094417	0.599919	0.221907
YMR165C	PAH1	0.106124	0.600155	0.221737
YHR087W	RTC3	0.087819	0.601738	0.220593
YJR036C	HUL4	0.192131	0.602111	0.220324
YOR324C	FRT1	0.108386	0.602794	0.219831
YDR369C	XRS2	0.101196	0.60333	0.219445
YNL240C	NAR1	0.348068	0.604437	0.218649
YIL113W	SDP1	0.159267	0.604709	0.218453
YOR209C	NPT1	0.0979528	0.605751	0.217706
YLR180W	SAM1	0.135205	0.60601	0.21752
YBR157C	ICS2	0.0689205	0.606013	0.217518
YBL057C	PTH2	0.127663	0.606643	0.217067
YJL167W	ERG20	0.0853592	0.607422	0.216509
YCR071C	IMG2	0.0811815	0.60788	0.216182
YOR230W	WTM1	0.101614	0.608025	0.216079
YOL068C	HST1	0.111674	0.608308	0.215876
YGL011C	SCL1	0.104184	0.608355	0.215843
YMR296C	LCB1	0.103352	0.609122	0.215295
YOR285W	RDL1	0.0714124	0.609487	0.215036
YPR108W	RPN7	0.0914999	0.610389	0.214393
YER062C	GPP2	0.190908	0.611999	0.213249
YNL284C	MRPL10	0.0973518	0.613622	0.212099
YPR107C	YTH1	0.0966487	0.613947	0.211869
YGR048W	UFD1	0.086407	0.614939	0.211168
YFR042W	KEG1	0.0787517	0.615097	0.211056
YAR027W	UIP3	0.0822804	0.615284	0.210924
YCR059C	YIH1	0.085577	0.616131	0.210327
YPR138C	MEP3	0.11387	0.617986	0.209022
YDL031W	DBP10	0.0759494	0.618345	0.208769
YLR435W	TSR2	0.0756458	0.619297	0.208101
YOR100C	CRC1	0.0978531	0.619868	0.207701
YIL085C	KTR7	0.0882191	0.619894	0.207682
YEL062W	NPR2	0.102909	0.620403	0.207326
YDL048C	STP4	0.227095	0.620608	0.207183
YDR168W	CDC37	0.0901409	0.621327	0.20668
YOR286W	RDL2	0.0975394	0.621475	0.206576
YDL033C	SLM3	0.0996136	0.621718	0.206406
YJR100C	AIM25	0.121148	0.622729	0.205701
YHR039C	MSC7	0.0790049	0.623624	0.205077
YOR002W	ALG6	0.138088	0.624895	0.204193
YGL010W	MPO1	0.0706842	0.62592	0.203482
YJL068C	YJL068C	0.0845922	0.627637	0.202292
YMR313C	TGL3	0.112298	0.628839	0.20146
YBR161W	CSH1	0.0756273	0.628943	0.201389
YHR134W	WSS1	0.133347	0.629207	0.201207
YDL204W	RTN2	0.134289	0.629553	0.200968
YDR292C	SRP101	0.0818353	0.631123	0.199886
YLR417W	VPS36	0.0944349	0.63142	0.199682
YPR074C	TKL1	0.117503	0.631796	0.199423
YMR238W	DFG5	0.136467	0.631797	0.199422
YNL098C	RAS2	0.0669755	0.633225	0.198442
YBR279W	PAF1	0.0866454	0.634534	0.197545
YJL091C	GWT1	0.20801	0.636065	0.196499
YPL117C	IDI1	0.0707928	0.636236	0.196381
YOR310C	NOP58	0.0642618	0.639455	0.19419
YKL140W	TGL1	0.0770024	0.639514	0.19415
YJL060W	BNA3	0.0750834	0.639966	0.193843
YGR218W	CRM1	0.0811068	0.642246	0.192299
YPR069C	SPE3	0.0811068	0.642518	0.192115
YLR443W	ECM7	0.0784674	0.642663	0.192017
YBR014C	GRX7	0.0811068	0.642784	0.191935
YDL207W	GLE1	0.0811068	0.642805	0.191921
YER035W	EDC2	0.10438	0.642971	0.191809
YPL019C	VTC3	0.0811068	0.643069	0.191742
YDR084C	TVP23	0.0811068	0.643338	0.191561
YBR156C	SLI15	0.109267	0.64345	0.191485
YPR093C	ASR1	0.0643439	0.643551	0.191417
YDR505C	PSP1	0.0811068	0.643625	0.191367
YOR171C	LCB4	0.0811068	0.643696	0.191319
YDR492W	IZH1	0.0811068	0.643961	0.19114
YDR117C	TMA64	0.0811068	0.644063	0.191071
YEL020C	PXP1	0.0811068	0.644336	0.190888
YDL236W	PHO13	0.0811068	0.644603	0.190707
YMR072W	ABF2	0.0811068	0.644684	0.190653
YLR267W	BOP2	0.0721195	0.644757	0.190604
YBR069C	TAT1	0.0655289	0.644789	0.190582
YDR483W	KRE2	0.0811068	0.644931	0.190487
YPL253C	VIK1	0.0825317	0.645087	0.190381
YGL049C	TIF4632	0.196252	0.645775	0.189919
YDR191W	HST4	0.0739805	0.645795	0.189905
YAL054C	ACS1	0.141174	0.645959	0.189795
YJL061W	NUP82	0.0806817	0.647683	0.188637
YDL138W	RGT2	0.099414	0.648179	0.188305
YPL219W	PCL8	0.125727	0.650004	0.187084
YGR043C	NQM1	0.0791958	0.651376	0.186168
YMR099C	YMR099C	0.0623052	0.651919	0.185806
YKL160W	ELF1	0.0933244	0.652419	0.185473
YPL227C	ALG5	0.0708772	0.653401	0.18482
YBR083W	TEC1	0.0720915	0.654338	0.184198
YBR001C	NTH2	0.11213	0.654788	0.1839
YGR284C	ERV29	0.0828144	0.655093	0.183697
YBR145W	ADH5	0.07113	0.656374	0.182848
YOR161C	PNS1	0.0952244	0.656394	0.182835
YNL093W	YPT53	0.127848	0.65651	0.182758
YER140W	EMP65	0.0876247	0.657304	0.182234
YDR228C	PCF11	0.213633	0.65822	0.181629
YJL053W	PEP8	0.0834099	0.659049	0.181083
YJR096W	YJR096W	0.0732138	0.659672	0.180672
YMR174C	PAI3	0.0988573	0.659705	0.18065
YLR199C	PBA1	0.092022	0.659836	0.180564
YMR100W	MUB1	0.0586972	0.660612	0.180054
YPR154W	PIN3	0.0726166	0.662128	0.179058
YGR028W	MSP1	0.0876576	0.662538	0.178789
YMR184W	ADD37	0.0579009	0.6631	0.178421
YHR168W	MTG2	0.069697	0.664665	0.177397
YGR150C	CCM1	0.0682943	0.665338	0.176958
YDL160C-A	MHF2	0.0674758	0.665381	0.176929
YIL060W	YIL060W	0.0648946	0.665481	0.176864
YGR008C	STF2	0.0685582	0.665785	0.176666
YHR029C	YHI9	0.0675933	0.666536	0.176176
YLR408C	BLS1	0.0836159	0.668047	0.175193
YDL100C	GET3	0.0683211	0.668416	0.174953
YBL009W	ALK2	0.0687815	0.668924	0.174623
YCL029C	BIK1	0.151595	0.669147	0.174479
YNL113W	RPC19	0.0750178	0.669491	0.174255
YOL092W	YPQ1	0.0874306	0.669537	0.174226
YKR030W	GMH1	0.0661255	0.669672	0.174138
YJR097W	JJJ3	0.0689103	0.66993	0.173971
YNL137C	NAM9	0.0824159	0.670359	0.173692
YJL177W	RPL17B	0.0802484	0.670479	0.173615
YOL135C	MED7	0.0642676	0.67074	0.173446
YPL072W	UBP16	0.112298	0.671117	0.173201
YOR115C	TRS33	0.10367	0.671197	0.17315
YPR111W	DBF20	0.0591605	0.672052	0.172597
YCL011C	GBP2	0.119668	0.672269	0.172457
YKL079W	SMY1	0.067282	0.672304	0.172435
YOR131C	YOR131C	0.0925165	0.672644	0.172215
YOR327C	SNC2	0.0723905	0.67344	0.171701
YOL143C	RIB4	0.0759111	0.673564	0.171621
YLR370C	ARC18	0.084232	0.674929	0.170742
YDL139C	SCM3	0.0655866	0.675021	0.170683
YOR208W	PTP2	0.091318	0.675345	0.170474
YKR039W	GAP1	0.0571681	0.675844	0.170153
YOL104C	NDJ1	0.0611692	0.677269	0.169239
YAR031W	PRM9	0.0756633	0.677389	0.169162
YJL112W	MDV1	0.0617769	0.677466	0.169112
YOL119C	MCH4	0.0783971	0.678689	0.168329
YJL166W	QCR8	0.0664914	0.679528	0.167793
YCL057C-A	MIC10	0.0713064	0.679556	0.167775
YIL010W	DOT5	0.0653438	0.679614	0.167738
YDL170W	UGA3	0.0644075	0.680398	0.167237
YNL145W	MFA2	0.0678397	0.681147	0.166759
YDR254W	CHL4	0.0571937	0.683037	0.165556
YGR077C	PEX8	0.0612426	0.683212	0.165445
YDL013W	SLX5	0.0517129	0.684192	0.164822
YPL200W	CSM4	0.0614587	0.684193	0.164822
YLR069C	MEF1	0.103729	0.684406	0.164686
YFL026W	STE2	0.0604358	0.684448	0.16466
YMR272C	SCS7	0.0780665	0.685953	0.163706
YHL004W	MRP4	0.0705882	0.686018	0.163665
YOR142W	LSC1	0.118781	0.686495	0.163363
YHR051W	COX6	0.14027	0.686614	0.163287
YJR068W	RFC2	0.0672619	0.686646	0.163267
YKR038C	KAE1	0.108681	0.686789	0.163177
YMR234W	RNH1	0.0656015	0.687261	0.162879
YBR204C	LDH1	0.0840759	0.687586	0.162673
YPR058W	YMC1	0.0670298	0.687897	0.162476
YPL054W	LEE1	0.0920328	0.688269	0.162242
YJL100W	LSB6	0.162461	0.688756	0.161935
YIL135C	VHS2	0.171175	0.689916	0.161204
YPL181W	CTI6	0.0554888	0.690091	0.161094
YDR506C	GMC1	0.127935	0.6903	0.160962
YGR104C	SRB5	0.0702356	0.690494	0.16084
YDR332W	IRC3	0.0736072	0.690641	0.160748
YLR079W	SIC1	0.15397	0.69065	0.160742
YCR105W	ADH7	0.0760068	0.691076	0.160474
YNR029C	YNR029C	0.0641373	0.691813	0.160011
YGL263W	COS12	0.0535524	0.692821	0.159379
YKL108W	SLD2	0.0706164	0.693588	0.158899
YJL099W	CHS6	0.0781069	0.69394	0.158678
YMR185W	RTP1	0.110873	0.694523	0.158313
YGL197W	MDS3	0.0942048	0.695335	0.157806
YIR018W	YAP5	0.0793856	0.69545	0.157734
YLL046C	RNP1	0.111995	0.695772	0.157533
YLR396C	VPS33	0.215342	0.695981	0.157403
YMR263W	SAP30	0.215342	0.696021	0.157377
YPL112C	PEX25	0.10989	0.696395	0.157144
YOL038W	PRE6	0.0736083	0.696452	0.157109
YNL241C	ZWF1	0.139427	0.696574	0.157033
YBL085W	BOI1	0.0804065	0.696732	0.156934
YGR124W	ASN2	0.113538	0.696952	0.156797
YHR114W	BZZ1	0.0739537	0.696953	0.156796
YIR016W	YIR016W	0.0585526	0.698355	0.155924
YGR142W	BTN2	0.0667536	0.698366	0.155917
YGR090W	UTP22	0.0891791	0.702248	0.15351
YHR066W	SSF1	0.0620582	0.702815	0.153159
YPL133C	RDS2	0.0726303	0.703715	0.152603
YPR019W	MCM4	0.0578479	0.703799	0.152551
YLR097C	HRT3	0.0571956	0.704138	0.152342
YMR124W	EPO1	0.0680394	0.70455	0.152088
YJR067C	YAE1	0.0603289	0.705109	0.151744
YDR405W	MRP20	0.0885602	0.705251	0.151656
YGR034W	RPL26B	0.0766168	0.70528	0.151638
YGL107C	RMD9	0.0956371	0.706276	0.151025
YGL249W	ZIP2	0.0656597	0.707034	0.15056
YOR177C	MPC54	0.0577437	0.70736	0.15036
YER089C	PTC2	0.0610088	0.707564	0.150234
YER130C	COM2	0.121887	0.707595	0.150215
YBR250W	SPO23	0.133542	0.709416	0.149099
YFL002C	SPB4	0.0524487	0.710413	0.148489
YCR054C	CTR86	0.0568589	0.710937	0.148169
YGR030C	POP6	0.0565222	0.711656	0.14773
YFL016C	MDJ1	0.05087	0.711933	0.147561
YMR152W	YIM1	0.0502221	0.712106	0.147456
YJL151C	SNA3	0.0567967	0.71238	0.147288
YPL244C	HUT1	0.0623341	0.712849	0.147003
YLR020C	YEH2	0.110343	0.713184	0.146798
YCR030C	SYP1	0.0652519	0.713204	0.146786
YIL157C	COA1	0.0598498	0.713221	0.146776
YGL138C	YGL138C	0.167135	0.71327	0.146746
YDR386W	MUS81	0.190405	0.713309	0.146722
YNL015W	PBI2	0.0484035	0.713905	0.14636
YMR153W	NUP53	0.0506827	0.714563	0.145959
YPL075W	GCR1	0.0740788	0.7168	0.144602
YDR124W	YDR124W	0.0761271	0.71795	0.143906
YOR216C	RUD3	0.146786	0.717993	0.14388
YNL059C	ARP5	0.056501	0.718209	0.143749
YGR031W	IMO32	0.0571248	0.718409	0.143628
YLR203C	MSS51	0.124204	0.719322	0.143077
YML102W	CAC2	0.0769246	0.719904	0.142726
YMR056C	AAC1	0.290715	0.720267	0.142506
YGL168W	HUR1	0.0553136	0.720493	0.14237
YBR165W	UBS1	0.0613954	0.720705	0.142243
YGR086C	PIL1	0.0475412	0.721614	0.141695
YGR009C	SEC9	0.0749574	0.721777	0.141597
YHR048W	YHK8	0.0603054	0.722478	0.141175
YHR038W	RRF1	0.0659513	0.723548	0.140532
YNL151C	RPC31	0.0698273	0.724089	0.140208
YCR087C-A	YCR087C-A	0.125804	0.724667	0.139862
YNL257C	SIP3	0.0953639	0.724746	0.139814
YBR261C	TAE1	0.0501801	0.725577	0.139317
YHR167W	THP2	0.0456052	0.725868	0.139142
YDR195W	REF2	0.120692	0.726655	0.138672
YDR194W-A	YDR194W-A	0.0562102	0.727285	0.138295
YDL001W	RMD1	0.0530964	0.72762	0.138095
YLR172C	DPH5	0.0583922	0.72781	0.137982
YGR158C	MTR3	0.0551602	0.72803	0.137851
YJR002W	MPP10	0.0529748	0.728643	0.137485
YLR165C	PUS5	0.106228	0.7294	0.137034
YLR248W	RCK2	0.0703567	0.730268	0.136518
YJL179W	PFD1	0.0648221	0.730406	0.136436
YML107C	PML39	0.0473634	0.730925	0.136127
YMR065W	KAR5	0.0637053	0.731049	0.136053
YDR214W	AHA1	0.0618312	0.731475	0.1358
YOR303W	CPA1	0.0665241	0.731492	0.13579
YHR030C	SLT2	0.0776186	0.731521	0.135773
YPR068C	HOS1	0.0704515	0.732388	0.135259
YDR283C	GCN2	0.125284	0.732807	0.13501
YDR446W	ECM11	0.0674711	0.733126	0.134821
YJL013C	MAD3	0.0760111	0.733135	0.134816
YER180C	ISC10	0.0744878	0.733517	0.13459
YKR062W	TFA2	0.128384	0.733918	0.134353
YKR088C	TVP38	0.162595	0.734263	0.134148
YDR202C	RAV2	0.058719	0.734836	0.133809
YBR040W	FIG1	0.055189	0.736301	0.132944
YJL066C	MPM1	0.056239	0.736331	0.132927
YGL144C	ROG1	0.0755223	0.736348	0.132917
YLR056W	ERG3	0.20068	0.736358	0.132911
YHL032C	GUT1	0.078711	0.73694	0.132568
YPL018W	CTF19	0.10645	0.737118	0.132463
YDR516C	EMI2	0.0528273	0.737191	0.13242
YLR426W	TDA5	0.108102	0.737577	0.132193
YGL169W	SUA5	0.0644441	0.738553	0.131618
YHR022C-A	YHR022C-A	0.0565144	0.739058	0.131321
YJL011C	RPC17	0.0725028	0.7391	0.131297
YGR038W	ORM1	0.0514135	0.739777	0.130899
YHR121W	LSM12	0.0436412	0.741879	0.129667
YLR285W	NNT1	0.0522946	0.742142	0.129513
YLR028C	ADE16	0.0937051	0.742606	0.129242
YNL007C	SIS1	0.0773834	0.742764	0.129149
YJL108C	PRM10	0.0871781	0.744566	0.128097
YJL144W	ROQ1	0.0669879	0.74532	0.127657
YOL111C	MDY2	0.0516205	0.745653	0.127463
YGR155W	CYS4	0.133794	0.745832	0.127359
YJL194W	CDC6	0.0956133	0.746638	0.12689
YFL029C	CAK1	0.069042	0.746719	0.126843
YLR246W	ERF2	0.0626643	0.74687	0.126755
YOL145C	CTR9	0.0514368	0.746962	0.126702
YDR367W	KEI1	0.0449838	0.747072	0.126637
YKL141W	SDH3	0.111514	0.748163	0.126004
YBR215W	HPC2	0.0464157	0.748428	0.12585
YPR056W	TFB4	0.0427218	0.748465	0.125829
YJL079C	PRY1	0.10446	0.748684	0.125702
YJL137C	GLG2	0.0543661	0.748704	0.12569
YML111W	BUL2	0.0629892	0.749342	0.12532
YLL043W	FPS1	0.0760586	0.749796	0.125057
YDR485C	VPS72	0.0508112	0.750284	0.124774
YKR025W	RPC37	0.0524125	0.75036	0.12473
YKR076W	ECM4	0.0456782	0.750428	0.124691
YLR005W	SSL1	0.0719044	0.750834	0.124456
YER154W	OXA1	0.0873483	0.751011	0.124354
YJL155C	FBP26	0.0592472	0.751056	0.124328
YBR034C	HMT1	0.160793	0.75144	0.124106
YLR022C	SDO1	0.0623938	0.75267	0.123395
YOR221C	MCT1	0.0904667	0.752985	0.123214
YDR023W	SES1	0.0622409	0.75305	0.123176
YOL100W	PKH2	0.0742239	0.753086	0.123155
YOR006C	TSR3	0.0476273	0.753764	0.122765
YKL164C	PIR1	0.0618436	0.754482	0.122351
YCR036W	RBK1	0.0420955	0.754654	0.122252
YLL003W	SFI1	0.0435406	0.755573	0.121724
YOR349W	CIN1	0.0645662	0.755995	0.121481
YPL233W	NSL1	0.0508285	0.756147	0.121394
YOR149C	SMP3	0.058428	0.756649	0.121105
YLR446W	YLR446W	0.0453342	0.756881	0.120973
YDL047W	SIT4	0.054631	0.758573	0.120003
YGR125W	YGR125W	0.151246	0.759709	0.119353
YLR438W	CAR2	0.232643	0.760094	0.119133
YKL069W	YKL069W	0.0419345	0.762145	0.117962
YBL019W	APN2	0.0544509	0.762825	0.117575
YER173W	RAD24	0.0414461	0.763739	0.117055
YMR240C	CUS1	0.0755764	0.763878	0.116976
YOR244W	ESA1	0.133702	0.764346	0.11671
YMR195W	ICY1	0.0527892	0.764643	0.116541
YOR099W	KTR1	0.143868	0.764918	0.116385
YGR237C	YGR237C	0.0570744	0.766168	0.115676
YDR021W	FAL1	0.0388312	0.766658	0.115399
YJL115W	ASF1	0.0908431	0.767594	0.114868
YMR097C	MTG1	0.107407	0.768466	0.114375
YPL052W	OAZ1	0.0676485	0.768659	0.114266
YGL158W	RCK1	0.0528877	0.769619	0.113724
YMR289W	ABZ2	0.0626684	0.769908	0.113561
YKR045C	YKR045C	0.0647975	0.770543	0.113203
YHR061C	GIC1	0.0389807	0.771027	0.112931
YMR156C	TPP1	0.0444651	0.77116	0.112856
YDR449C	UTP6	0.097729	0.771438	0.112699
YOL048C	RRT8	0.0459416	0.772088	0.112333
YMR284W	YKU70	0.0911068	0.772226	0.112256
YGL082W	YGL082W	0.0568721	0.772423	0.112145
YDR520C	URC2	0.0646897	0.773125	0.11175
YDL119C	HEM25	0.0465111	0.773602	0.111482
YGR170W	PSD2	0.0902635	0.773614	0.111476
YDR341C	YDR341C	0.0465111	0.773746	0.111401
YPR049C	ATG11	0.0931414	0.774451	0.111006
YKL222C	YKL222C	0.0405575	0.774642	0.110899
YFR009W	GCN20	0.150356	0.775056	0.110667
YGL105W	ARC1	0.0734395	0.775891	0.110199
YML022W	APT1	0.0409631	0.776837	0.10967
YMR173W	DDR48	0.0455355	0.777104	0.109521
YJL156C	SSY5	0.0442475	0.777819	0.109121
YDL044C	MTF2	0.0447473	0.778089	0.108971
YLR152C	YLR152C	0.0626549	0.778234	0.10889
YKL149C	DBR1	0.0438854	0.778792	0.108579
YNL244C	SUI1	0.0481803	0.779118	0.108397
YFR046C	CNN1	0.0676263	0.780171	0.10781
YOR060C	SLD7	0.101632	0.780686	0.107523
YER028C	MIG3	0.0458782	0.780721	0.107504
YNL320W	YNL320W	0.0409786	0.781403	0.107125
YGR084C	MRP13	0.0438264	0.78204	0.106771
YHR101C	BIG1	0.048825	0.782152	0.106709
YER080W	AIM9	0.049295	0.782833	0.106331
YBL102W	SFT2	0.0454072	0.782883	0.106303
YHR151C	MTC6	0.0379815	0.782891	0.106299
YJR049C	UTR1	0.101306	0.783086	0.10619
YGR171C	MSM1	0.0642624	0.783323	0.106059
YBR050C	REG2	0.0581033	0.783417	0.106007
YOL129W	VPS68	0.0494254	0.78409	0.105634
YOR048C	RAT1	0.0681549	0.784564	0.105371
YPL132W	COX11	0.0461029	0.784662	0.105317
YGR244C	LSC2	0.0652636	0.784686	0.105304
YPL033C	SRL4	0.0753192	0.784777	0.105254
YDR347W	MRP1	0.052147	0.784833	0.105223
YJR142W	YJR142W	0.0432109	0.785677	0.104756
YPL128C	TBF1	0.0497169	0.785847	0.104662
YNL157W	IGO1	0.0373016	0.786653	0.104217
YGR102C	GTF1	0.0514342	0.786933	0.104062
YJR042W	NUP85	0.0484701	0.786943	0.104057
YKL189W	HYM1	0.109499	0.787348	0.103833
YIL124W	AYR1	0.0428074	0.787453	0.103775
YLR225C	YLR225C	0.0430471	0.787935	0.103509
YBL005W	PDR3	0.0463453	0.789325	0.102744
YDL168W	SFA1	0.0468486	0.789651	0.102565
YIL148W	RPL40A	0.0447626	0.789657	0.102561
YIL050W	PCL7	0.0359262	0.789798	0.102484
YMR170C	ALD2	0.0445829	0.791184	0.101723
YPR079W	MRL1	0.0431851	0.791404	0.101602
YLL023C	POM33	0.0351183	0.791499	0.101549
YLR078C	BOS1	0.0901387	0.791789	0.101391
YLR086W	SMC4	0.161357	0.792112	0.101213
YDR032C	PST2	0.0487492	0.792157	0.101189
YGL017W	ATE1	0.0614019	0.792694	0.100894
YNL213C	RRG9	0.0395957	0.792782	0.100846
YLR404W	SEI1	0.084847	0.793079	0.100683
YBR111W-A	SUS1	0.0393336	0.794446	0.0999355
YKL047W	ANR2	0.144395	0.794526	0.0998919
YER079W	YER079W	0.0509553	0.794677	0.0998094
YER186C	YER186C	0.0375292	0.794804	0.0997398
YOL089C	HAL9	0.0800701	0.795769	0.0992128
YOR316C	COT1	0.0418285	0.796337	0.0989028
YGL056C	SDS23	0.0477499	0.796498	0.0988154
YKL116C	PRR1	0.0423934	0.796725	0.0986916
YHR075C	PPE1	0.0387814	0.797206	0.0984295
YOL026C	MIM1	0.0538124	0.797665	0.0981794
YNL159C	ASI2	0.0603348	0.798263	0.0978542
YGL089C	MF(ALPHA)2	0.0360021	0.798526	0.0977107
YDL144C	YDL144C	0.036385	0.800232	0.0967842
YDR297W	SUR2	0.0547568	0.800693	0.0965341
YEL011W	GLC3	0.0904353	0.800713	0.0965233
YNL122C	MRP35	0.0341138	0.800936	0.0964021
YDR422C	SIP1	0.0483304	0.80122	0.096248
YBL089W	AVT5	0.101234	0.801307	0.0962011
YEL029C	BUD16	0.128204	0.801845	0.0959094
YIL158W	AIM20	0.0485851	0.802186	0.095725
YNL124W	NAF1	0.0671812	0.803766	0.0948705
YPR118W	MRI1	0.0363198	0.804872	0.094273
YLL028W	TPO1	0.0450875	0.806895	0.0931828
YLL027W	ISA1	0.0400484	0.808172	0.0924964
YPL096W	PNG1	0.0923902	0.808896	0.0921073
YER011W	TIR1	0.0505303	0.809392	0.0918408
YML088W	UFO1	0.040447	0.809426	0.0918229
YOR276W	CAF20	0.0392045	0.809922	0.0915566
YER047C	SAP1	0.0392045	0.809991	0.0915198
YER057C	HMF1	0.0874015	0.809995	0.0915177
YNL277W	MET2	0.0716207	0.810486	0.0912543
YBL006C	LDB7	0.0310055	0.810509	0.091242
YKL194C	MST1	0.0321097	0.81075	0.0911133
YPR020W	ATP20	0.0382394	0.810867	0.0910503
YPL115C	BEM3	0.0848447	0.81119	0.0908775
YLR378C	SEC61	0.0614721	0.811619	0.0906475
YLR167W	RPS31	0.0409584	0.811681	0.0906144
YBL066C	SEF1	0.0348987	0.811925	0.0904841
YKR046C	PLN1	0.0401726	0.813018	0.0898998
YGL172W	NUP49	0.0511909	0.813186	0.0898099
YLR107W	REX3	0.0804359	0.814553	0.0890805
YOR278W	HEM4	0.0431542	0.814727	0.0889881
YIL127C	RRT14	0.167046	0.815002	0.0888411
YCR047C	BUD23	0.0764752	0.815389	0.0886349
YDR265W	PEX10	0.105406	0.815985	0.0883177
YMR265C	YMR265C	0.0312169	0.816049	0.088284
YGL029W	CGR1	0.0329989	0.816321	0.0881389
YMR302C	YME2	0.0317089	0.816438	0.0880767
YJL146W	IDS2	0.0400412	0.816933	0.0878135
YHR157W	REC104	0.132588	0.818601	0.0869279
YHR092C	HXT4	0.0720084	0.819424	0.0864913
YKL006C-A	SFT1	0.0338862	0.819508	0.0864469
YDL155W	CLB3	0.103333	0.821003	0.0856555
YOR051C	ETT1	0.0470551	0.822247	0.0849975
YIR011C	STS1	0.0458996	0.822634	0.0847936
YLR399C	BDF1	0.0373911	0.823724	0.0842182
YKR004C	ECM9	0.0502591	0.824271	0.0839299
YGR175C	ERG1	0.0421961	0.824525	0.0837964
YAL044C	GCV3	0.0507029	0.826513	0.0827504
YDR375C	BCS1	0.0524093	0.8276	0.0821795
YDR183W	PLP1	0.0275613	0.82885	0.0815239
YCL056C	PEX34	0.0351088	0.829046	0.0814216
YER055C	HIS1	0.0304898	0.829826	0.081013
YDR527W	RBA50	0.0359289	0.830363	0.0807319
YGL006W	PMC1	0.061759	0.830533	0.0806433
YJR129C	EFM3	0.0371849	0.831235	0.0802764
YPL206C	PGC1	0.0369729	0.831794	0.0799843
YKL186C	MTR2	0.0565634	0.831822	0.0799695
YNL073W	MSK1	0.0455359	0.832199	0.0797726
YNR067C	DSE4	0.0669229	0.832468	0.0796327
YBR268W	MRPL37	0.0314076	0.832506	0.0796125
YLR305C	STT4	0.0390444	0.832687	0.0795182
YOR332W	VMA4	0.0607803	0.832775	0.0794722
YOR069W	VPS5	0.0733885	0.83309	0.0793083
YDL116W	NUP84	0.063523	0.834659	0.0784911
YAL022C	FUN26	0.0285204	0.834805	0.0784149
YKR086W	PRP16	0.123656	0.836381	0.0775959
YLR352W	LUG1	0.0828192	0.836547	0.0775098
YER086W	ILV1	0.0322676	0.836756	0.0774011
YFL013C	IES1	0.0373897	0.83797	0.0767717
YKL006W	RPL14A	0.0288358	0.838147	0.0766798
YKR084C	HBS1	0.0447459	0.838296	0.0766026
YMR310C	YMR310C	0.0303847	0.83917	0.0761499
YOR117W	RPT5	0.0319062	0.83933	0.0760671
YOL108C	INO4	0.034815	0.839911	0.0757665
YBR137W	YBR137W	0.0381711	0.839946	0.0757487
YLR329W	REC102	0.0458932	0.84021	0.0756121
YPL188W	POS5	0.0332548	0.841692	0.074847
YOL041C	NOP12	0.0990449	0.841856	0.074762
YKL071W	YKL071W	0.0371544	0.842311	0.0745277
YPL201C	YIG1	0.0535062	0.843232	0.0740527
YER128W	VFA1	0.0283552	0.84385	0.073735
YNL264C	PDR17	0.0292982	0.844786	0.0732532
YGR222W	PET54	0.0312899	0.844967	0.0731602
YIR012W	SQT1	0.0425242	0.845666	0.0728012
YNL107W	YAF9	0.0381336	0.84675	0.0722449
YOR253W	NAT5	0.043984	0.846774	0.0722324
YBL008W	HIR1	0.0997296	0.846788	0.0722253
YOR106W	VAM3	0.0319399	0.847536	0.0718419
YCR053W	THR4	0.0321322	0.847562	0.0718284
YGR017W	YGR017W	0.047458	0.847709	0.071753
YCR068W	ATG15	0.0612273	0.847835	0.0716887
YDR065W	RRG1	0.0524287	0.848149	0.0715278
YHR022C	YHR022C	0.0317395	0.848448	0.0713747
YPR182W	SMX3	0.032773	0.84879	0.0711996
YGL115W	SNF4	0.0337688	0.849979	0.070592
YPL224C	MMT2	0.0277433	0.850472	0.0703397
YGR193C	PDX1	0.0979662	0.851002	0.0700692
YGL233W	SEC15	0.0676009	0.851157	0.0699901
YKL040C	NFU1	0.0311781	0.851294	0.0699203
YPR009W	SUT2	0.0299237	0.852277	0.0694193
YPL123C	RNY1	0.0334783	0.853077	0.0690117
YDR416W	SYF1	0.0382066	0.853154	0.0689725
YLR335W	NUP2	0.0970909	0.854116	0.068483
YNL336W	COS1	0.0449002	0.855826	0.0676148
YEL058W	PCM1	0.0448684	0.856093	0.0674793
YGR129W	SYF2	0.0230299	0.856582	0.0672309
YPL254W	HFI1	0.0339538	0.858528	0.0662453
YOR186W	YOR186W	0.0719106	0.858665	0.0661761
YBR052C	RFS1	0.0248106	0.859633	0.0656867
YHR076W	PTC7	0.0327069	0.859872	0.0655661
YNL035C	YNL035C	0.0350019	0.859876	0.0655644
YER022W	SRB4	0.0717155	0.860193	0.0654041
YNL162W	RPL42A	0.0475656	0.861412	0.0647889
YMR105C	PGM2	0.0526272	0.861599	0.064695
YKL026C	GPX1	0.0254065	0.861728	0.0646297
YOR295W	UAF30	0.0474725	0.862175	0.0644048
YNL056W	OCA2	0.0379363	0.863225	0.0638757
YML078W	CPR3	0.0243702	0.864499	0.0632354
YNL254C	RTC4	0.0231397	0.864574	0.0631978
YDL056W	MBP1	0.0298782	0.864667	0.0631512
YPL193W	RSA1	0.0650915	0.865476	0.062745
YMR267W	PPA2	0.0283375	0.865849	0.0625576
YMR110C	HFD1	0.0381267	0.866029	0.0624677
YBR018C	GAL7	0.0569259	0.866175	0.0623944
YPL241C	CIN2	0.028002	0.866511	0.0622257
YLR419W	YLR419W	0.0316955	0.866647	0.0621577
YHR078W	YHR078W	0.028897	0.866728	0.0621173
YLR340W	RPP0	0.0352464	0.867192	0.0618849
YDR266C	HEL2	0.0377042	0.868741	0.0611099
YML017W	PSP2	0.0320567	0.868878	0.0610411
YNL062C	GCD10	0.0271183	0.86931	0.0608255
YDR083W	RRP8	0.0317029	0.869363	0.0607988
YNL123W	NMA111	0.0492954	0.869585	0.0606879
YOR078W	BUD21	0.0674588	0.870029	0.0604665
YDR316W	OMS1	0.0220523	0.870258	0.0603519
YNR061C	YNR061C	0.059594	0.870697	0.0601332
YKL146W	AVT3	0.0727924	0.870822	0.0600709
YLR387C	REH1	0.0381981	0.871836	0.0595653
YNR014W	YNR014W	0.0254231	0.87388	0.0585482
YDL186W	YDL186W	0.0545897	0.873921	0.0585279
YNL185C	MRPL19	0.0276577	0.873989	0.0584939
YMR232W	FUS2	0.0323248	0.874151	0.0584133
YPL097W	MSY1	0.044966	0.874205	0.0583869
YDR166C	SEC5	0.0438887	0.874347	0.0583163
YBR020W	GAL1	0.0217667	0.875117	0.0579338
YEL060C	PRB1	0.0217979	0.875575	0.0577068
YNL274C	GOR1	0.0432611	0.87574	0.0576248
YDR487C	RIB3	0.0515568	0.875795	0.0575976
YBR043C	QDR3	0.0240774	0.876226	0.0573841
YDR508C	GNP1	0.0450365	0.876325	0.0573346
YBR239C	ERT1	0.0269581	0.877515	0.0567452
YKL132C	RMA1	0.0209643	0.877516	0.056745
YNL002C	RLP7	0.0361391	0.877689	0.0566592
YBR251W	MRPS5	0.0314118	0.87816	0.0564265
YNL148C	ALF1	0.0408496	0.878453	0.0562813
YLL063C	AYT1	0.0541402	0.879243	0.0558913
YHR143W-A	RPC10	0.0213566	0.879513	0.0557576
YNL099C	OCA1	0.0314745	0.879809	0.0556116
YDL194W	SNF3	0.0336047	0.879862	0.0555856
YNL126W	SPC98	0.0397833	0.88025	0.055394
YMR094W	CTF13	0.032591	0.88041	0.0553148
YAL002W	VPS8	0.0375974	0.881302	0.0548754
YNR062C	PUL3	0.0355916	0.881349	0.0548522
YDR296W	MHR1	0.0371401	0.881574	0.054741
YDR256C	CTA1	0.0803129	0.881824	0.054618
YDR465C	RMT2	0.0365007	0.882351	0.0543587
YLR360W	VPS38	0.0379807	0.882455	0.0543073
YPL146C	NOP53	0.0192946	0.882496	0.0542875
YLR451W	LEU3	0.0288842	0.882728	0.0541733
YML013W	UBX2	0.135929	0.883181	0.0539503
YPR190C	RPC82	0.0618879	0.883353	0.0538656
YMR081C	ISF1	0.0919835	0.883357	0.0538636
YML016C	PPZ1	0.0305579	0.883468	0.0538092
YLL006W	MMM1	0.0288857	0.883479	0.0538039
YHR020W	YHR020W	0.0282132	0.883868	0.0536124
YGR179C	OKP1	0.0282132	0.883927	0.0535835
YGR198W	YPP1	0.0282132	0.883983	0.053556
YJR032W	CPR7	0.0232037	0.884023	0.0535363
YGR191W	HIP1	0.0282132	0.884055	0.0535208
YGR251W	NOP19	0.0282132	0.884129	0.0534843
YHR196W	UTP9	0.0282132	0.884169	0.0534645
YHR069C	RRP4	0.0282132	0.884204	0.0534474
YNL041C	COG6	0.0387438	0.884212	0.0534436
YIL019W	FAF1	0.0282132	0.884213	0.0534431
YIL062C	ARC15	0.0282132	0.884231	0.0534341
YGR156W	PTI1	0.0282132	0.884237	0.0534315
YOR104W	PIN2	0.0340305	0.884284	0.0534084
YHR166C	CDC23	0.0282132	0.884308	0.0533963
YIL118W	RHO3	0.0282132	0.884373	0.0533647
YOR028C	CIN5	0.0232365	0.884418	0.0533423
YIL074C	SER33	0.0444464	0.885337	0.0528913
YPR057W	BRR1	0.0672906	0.886188	0.0524739
YDL203C	ACK1	0.0194319	0.886285	0.0524266
YJR139C	HOM6	0.0432969	0.886793	0.052178
YDR144C	MKC7	0.0237333	0.887187	0.0519848
YLR262C-A	TMA7	0.0253737	0.887226	0.0519656
YDR092W	UBC13	0.035527	0.887798	0.051686
YML087C	AIM33	0.0287136	0.888734	0.0512281
YGR199W	PMT6	0.0328193	0.889254	0.0509741
YBR096W	YBR096W	0.0526505	0.889348	0.0509283
YGR062C	COX18	0.0282982	0.889386	0.0509096
YOL088C	MPD2	0.0216314	0.889701	0.0507559
YGR220C	MRPL9	0.022941	0.889927	0.0506458
YGR013W	SNU71	0.0185339	0.890441	0.0503948
YDL217C	TIM22	0.034145	0.890566	0.050334
YFL052W	ZNF1	0.0472784	0.890667	0.0502848
YJL049W	CHM7	0.0334166	0.890881	0.0501802
YFL042C	LAM5	0.0671386	0.892064	0.049604
YJL123C	MTC1	0.0211447	0.892257	0.0495098
YLR314C	CDC3	0.0461766	0.892596	0.0493452
YPL042C	SSN3	0.0364535	0.893664	0.0488259
YPL248C	GAL4	0.0435392	0.894068	0.0486293
YGR204W	ADE3	0.0267553	0.894303	0.0485152
YDL165W	CDC36	0.0212616	0.894493	0.0484233
YDL150W	RPC53	0.0281625	0.895378	0.0479938
YOR137C	SIA1	0.0883168	0.896314	0.0475397
YMR083W	ADH3	0.0202833	0.896573	0.0474145
YFL054C	AQY3	0.0604059	0.896764	0.0473217
YDR013W	PSF1	0.0197429	0.897088	0.0471652
YGL194C	HOS2	0.0188661	0.897269	0.0470772
YPL199C	YPL199C	0.0176962	0.897499	0.0469661
YOL164W	BDS1	0.0197889	0.898201	0.0466266
YBR143C	SUP45	0.0468679	0.898218	0.0466185
YER010C	YER010C	0.0183318	0.898616	0.0464259
YIL144W	NDC80	0.0475431	0.898875	0.0463009
YNL182C	IPI3	0.0229761	0.898884	0.0462962
YPR106W	ISR1	0.0249082	0.898902	0.0462878
YGR072W	UPF3	0.045221	0.899191	0.0461481
YNR064C	YNR064C	0.0301998	0.899922	0.045795
YPL040C	ISM1	0.016584	0.899932	0.0457903
YMR286W	MRPL33	0.0651449	0.900052	0.0457324
YAL051W	OAF1	0.0353307	0.900311	0.0456074
YDR078C	SHU2	0.0195051	0.900543	0.0454956
YPR160W	GPH1	0.0194884	0.901058	0.0452473
YGL093W	SPC105	0.0769688	0.901701	0.0449375
YER083C	GET2	0.0418589	0.901756	0.044911
YNL308C	KRI1	0.0171923	0.902011	0.0447881
YJL063C	MRPL8	0.0212655	0.902203	0.0446957
YMR086W	SEG1	0.0227118	0.902676	0.0444679
YIL152W	YIL152W	0.0183078	0.903333	0.0441523
YER068W	MOT2	0.0200314	0.903363	0.0441378
YGR121W-A	YGR121W-A	0.0170162	0.903607	0.0440203
YKR105C	VBA5	0.057558	0.903669	0.0439905
YLR254C	NDL1	0.039012	0.903922	0.043869
YOR084W	LPX1	0.0252743	0.904184	0.0437433
YMR209C	YMR209C	0.0223841	0.904792	0.0434511
YDR219C	MFB1	0.0192228	0.904849	0.0434237
YDR073W	SNF11	0.0458359	0.905358	0.0431797
YMR139W	RIM11	0.0193471	0.906428	0.0426667
YDR051C	DET1	0.0174708	0.907009	0.0423885
YJR069C	HAM1	0.0292599	0.907219	0.0422878
YDL176W	IPF1	0.0271275	0.907451	0.042177
YMR188C	MRPS17	0.016252	0.908141	0.0418465
YDL052C	SLC1	0.0229297	0.90824	0.0417993
YKL096W	CWP1	0.0214257	0.908449	0.0416993
YLR010C	TEN1	0.027124	0.909613	0.0411432
YJR147W	HMS2	0.0154181	0.90972	0.0410922
YCR061W	TVS1	0.0295821	0.909787	0.0410601
YFR051C	RET2	0.0165314	0.910013	0.0409526
YER018C	SPC25	0.0258729	0.911824	0.0400889
YER058W	PET117	0.0471273	0.91238	0.0398245
YPR023C	EAF3	0.0173797	0.91344	0.0393199
YLR253W	MCP2	0.024991	0.913909	0.0390968
YMR092C	AIP1	0.0153141	0.914253	0.0389336
YDR434W	GPI17	0.0163872	0.914272	0.0389246
YJL074C	SMC3	0.0384607	0.915159	0.0385036
YCR028C-A	RIM1	0.0158911	0.915247	0.0384617
YMR089C	YTA12	0.0436669	0.915292	0.0384403
YDR513W	GRX2	0.0184987	0.91581	0.0381948
YPR133W-A	TOM5	0.0150216	0.916466	0.0378834
YPL210C	SRP72	0.0284837	0.917061	0.0376018
YHR049W	FSH1	0.02438	0.917541	0.0373745
YCR090C	YCR090C	0.0472874	0.918728	0.0368129
YIL009C-A	EST3	0.024159	0.919112	0.0366318
YPR085C	ASA1	0.0217289	0.919871	0.0362729
YOR272W	YTM1	0.016924	0.9208	0.0358349
YDR407C	TRS120	0.029805	0.920841	0.0358151
YBR148W	YSW1	0.0201688	0.921084	0.0357006
YHR113W	APE4	0.0160927	0.921116	0.0356856
YPR200C	ARR2	0.0164568	0.921347	0.0355767
YJR118C	ILM1	0.0174441	0.921375	0.0355634
YDR394W	RPT3	0.0176677	0.921412	0.0355462
YLL010C	PSR1	0.0228032	0.922269	0.0351426
YGR097W	ASK10	0.0219276	0.922763	0.0349096
YJR120W	YJR120W	0.0237438	0.923883	0.034383
YPR151C	SUE1	0.0152474	0.923915	0.0343679
YDL107W	MSS2	0.0320827	0.924042	0.0343081
YMR283C	RIT1	0.0232769	0.924169	0.0342484
YDL008W	APC11	0.0199759	0.924653	0.0340214
YOR056C	NOB1	0.016096	0.924988	0.0338638
YGR033C	TIM21	0.0157747	0.926399	0.0332019
YDR461W	MFA1	0.0155578	0.926845	0.0329927
YGR119C	NUP57	0.0236917	0.927342	0.0327601
YLR316C	TAD3	0.0381063	0.927725	0.0325805
YJR101W	RSM26	0.0246941	0.929299	0.0318446
YBR230W-A	COQ21	0.0132891	0.929679	0.0316671
YDR033W	MRH1	0.0479628	0.929744	0.0316365
YDL130W-A	STF1	0.0156393	0.929823	0.0315998
YMR144W	FDO1	0.0129591	0.930557	0.0312569
YKL192C	ACP1	0.0144045	0.930647	0.031215
YJL124C	LSM1	0.0153215	0.930658	0.0312099
YDR261C	EXG2	0.0210773	0.931523	0.0308063
YEL016C	NPP2	0.0188034	0.931648	0.030748
YJL031C	BET4	0.0262262	0.931777	0.0306881
YML025C	YML6	0.0189314	0.931813	0.030671
YJL141C	YAK1	0.0755701	0.932427	0.0303851
YDR103W	STE5	0.0176576	0.932558	0.0303243
YER030W	CHZ1	0.0326727	0.932993	0.0301218
YJR004C	SAG1	0.0127148	0.933109	0.0300678
YIL070C	MAM33	0.0130897	0.933644	0.0298187
YPL242C	IQG1	0.0219586	0.933718	0.0297845
YDL101C	DUN1	0.0144851	0.934244	0.0295395
YOR315W	SFG1	0.0113717	0.934842	0.0292618
YDR030C	RAD28	0.0143809	0.935274	0.0290614
YLR026C	SED5	0.0143809	0.935293	0.0290524
YBR061C	TRM7	0.0129807	0.935313	0.0290433
YGL125W	MET13	0.0143809	0.935317	0.0290413
YMR293C	HER2	0.0154123	0.93543	0.0289886
YBR218C	PYC2	0.0264652	0.935443	0.0289825
YLR208W	SEC13	0.0118881	0.935727	0.0288507
YJL004C	SYS1	0.0160828	0.935992	0.0287278
YLL032C	YLL032C	0.0785312	0.936025	0.0287126
YBR046C	ZTA1	0.0305293	0.936311	0.0285798
YOR206W	NOC2	0.0244766	0.937324	0.0281102
YDR288W	NSE3	0.010211	0.937538	0.0280111
YKR077W	MSA2	0.0125535	0.937673	0.0279484
YMR208W	ERG12	0.0203872	0.937992	0.0278008
YOR168W	GLN4	0.0346622	0.9384	0.027612
YDL200C	MGT1	0.0198553	0.940023	0.0268617
YIR034C	LYS1	0.0182016	0.940024	0.0268611
YHR195W	NVJ1	0.0136818	0.940122	0.0268156
YOR323C	PRO2	0.012367	0.940214	0.0267733
YAL031C	GIP4	0.0137263	0.94093	0.0264426
YGL146C	RRT6	0.0169406	0.941639	0.0261156
YBL007C	SLA1	0.0140337	0.941924	0.0259843
YOR130C	ORT1	0.011125	0.944258	0.0249093
YLR353W	BUD8	0.0105623	0.944373	0.0248566
YER142C	MAG1	0.0178144	0.944552	0.0247739
YAL016W	TPD3	0.05032	0.94467	0.02472
YGL161C	YIP5	0.0102698	0.945304	0.0244286
YPR167C	MET16	0.0190555	0.946	0.0241089
YHR013C	ARD1	0.0115224	0.94615	0.0240402
YJR033C	RAV1	0.0181525	0.946609	0.0238291
YNL175C	NOP13	0.0205164	0.946712	0.0237823
YBR129C	OPY1	0.0109725	0.947291	0.0235167
YOR064C	YNG1	0.0121112	0.948838	0.0228078
YKL070W	YKL070W	0.0361459	0.949042	0.0227143
YNL009W	IDP3	0.0122625	0.949399	0.022551
YML058W-A	HUG1	0.0386993	0.950035	0.0222604
YOL102C	TPT1	0.0139354	0.950044	0.0222562
YGL221C	NIF3	0.0207273	0.950344	0.0221191
YCR076C	FUB1	0.00921993	0.950506	0.0220451
YIL035C	CKA1	0.0111011	0.95058	0.0220115
YPR153W	2023-05-24	0.0214059	0.952376	0.0211914
YLR141W	RRN5	0.0199312	0.952427	0.0211681
YER021W	RPN3	0.00858755	0.952627	0.021077
YOR335C	ALA1	0.0102899	0.953263	0.0207873
YML009C	MRPL39	0.0103341	0.954166	0.0203762
YDR218C	SPR28	0.0101031	0.954359	0.0202883
YFL049W	SWP82	0.0179949	0.955189	0.0199108
YLR126C	YLR126C	0.00830185	0.956381	0.0193689
YEL046C	GLY1	0.0116406	0.956433	0.0193456
YMR016C	SOK2	0.0422115	0.95689	0.0191379
YGR209C	TRX2	0.0172145	0.956963	0.0191051
YOR012W	YOR012W	0.010047	0.957508	0.0188577
YIL115C	NUP159	0.0157542	0.957897	0.0186812
YDR035W	ARO3	0.0330731	0.958571	0.0183756
YIR014W	VLD1	0.0139603	0.959114	0.0181299
YDR208W	MSS4	0.00710497	0.960308	0.0175894
YPL177C	CUP9	0.0164397	0.960833	0.0173521
YHR112C	YHR112C	0.0206766	0.961558	0.0170245
YOR371C	GPB1	0.0115191	0.96177	0.0169289
YBR128C	ATG14	0.0157269	0.962395	0.0166465
YOL077C	BRX1	0.00938556	0.962648	0.0165323
YDR353W	TRR1	0.00831098	0.962807	0.0164605
YLR137W	RKM5	0.00658185	0.963304	0.0162368
YLR219W	MSC3	0.00776275	0.963489	0.0161534
YNL036W	NCE103	0.0074813	0.963567	0.0161182
YNL168C	FMP41	0.00960618	0.964004	0.0159212
YDL070W	BDF2	0.00696544	0.964544	0.0156779
YNL291C	MID1	0.00913814	0.964998	0.0154735
YNL312W	RFA2	0.0138054	0.966333	0.0148733
YDL202W	MRPL11	0.00579312	0.966403	0.0148418
YHR064C	SSZ1	0.0129777	0.966792	0.014667
YNL215W	IES2	0.00926485	0.967357	0.0144131
YPL166W	ATG29	0.00937455	0.967898	0.0141702
YNL306W	MRPS18	0.00847113	0.968918	0.0137129
YHR199C	AIM46	0.00754447	0.968988	0.0136816
YNL158W	PGA1	0.00522224	0.971061	0.0127537
YCR002C	CDC10	0.00546488	0.971479	0.0125668
YNL176C	TDA7	0.0100078	0.973318	0.0117453
YIL031W	ULP2	0.00616083	0.973654	0.0115954
YER032W	FIR1	0.0155674	0.974269	0.0113212
YBR072W	HSP26	0.0148437	0.975127	0.010939
YMR287C	DSS1	0.0344527	0.975186	0.0109126
YKL015W	PUT3	0.00718967	0.975717	0.0106761
YLR016C	PML1	0.00625411	0.975907	0.0105916
YDR299W	BFR2	0.00693057	0.976887	0.0101556
YDR324C	UTP4	0.00385588	0.977058	0.0100797
YML052W	SUR7	0.00522666	0.977063	0.0100776
YHR115C	DMA1	0.00457985	0.977899	0.00970603
YPL213W	LEA1	0.00380156	0.979307	0.00908096
YBL064C	PRX1	0.00381341	0.98227	0.00776906
YOR193W	PEX27	0.00565906	0.982788	0.00753995
YKL190W	CNB1	0.00659782	0.982844	0.00751538
YDL064W	UBC9	0.00281528	0.983155	0.00737797
YCR009C	RVS161	0.00302562	0.983681	0.00714552
YKL053C-A	MDM35	0.00438304	0.984274	0.00688409
YMR183C	SSO2	0.00374848	0.984409	0.00682464
YJR086W	STE18	0.00302901	0.984597	0.00674159
YGL065C	ALG2	0.00331662	0.984674	0.00670754
YBR107C	IML3	0.00409919	0.98508	0.00652862
YDR231C	COX20	0.0151718	0.985527	0.00633161
YML071C	COG8	0.00331492	0.985734	0.00624039
YML125C	PGA3	0.00376777	0.985766	0.00622617
YBR286W	APE3	0.00989528	0.986176	0.00604575
YGL243W	TAD1	0.00314499	0.986998	0.00568365
YOR110W	TFC7	0.00354039	0.987086	0.00564512
YDR104C	SPO71	0.00558003	0.987462	0.00547954
YIL134C-A	YIL134C-A	0.00246846	0.988397	0.00506874
YKL167C	MRP49	0.00197611	0.989405	0.00462571
YNL207W	RIO2	0.00561268	0.98953	0.0045709
YOR233W	KIN4	0.00197176	0.99065	0.00407977
YNL270C	ALP1	0.00236612	0.991469	0.00372107
YOL133W	HRT1	0.00152222	0.993126	0.00299563
YBR133C	HSL7	0.00285145	0.99339	0.00288041
YLR104W	LCL2	0.00149458	0.993694	0.00274752
YPL100W	ATG21	0.00296584	0.99381	0.00269673
YMR252C	MLO1	0.00280323	0.994147	0.00254948
YOR062C	YOR062C	0.00113252	0.994523	0.00238523
YML129C	COX14	0.00118158	0.994662	0.00232446
YPL055C	LGE1	0.00368395	0.995623	0.00190526
YDL059C	RAD59	0.000602311	0.996515	0.00151604
YBL025W	RRN10	0.000750379	0.996533	0.00150812
YBL024W	NCL1	0.000587555	0.996562	0.00149552
YMR067C	UBX4	0.00250683	0.996888	0.00135343
YLL041C	SDH2	0.0015218	0.99726	0.00119163
YGR076C	MRPL25	0.000547773	0.997811	0.000951704
YNR060W	FRE4	0.0020709	0.997937	0.00089698
YPR003C	YPR003C	0.00226019	0.998849	0.000500161
YNR035C	ARC35	0.000662408	0.999133	0.000376548
YDR319C	YFT2	0.000118503	0.999974	1.14754e-05
YGR224W	AZR1	0.00182115	1	0
YOL154W	ZPS1	-1.85487e-06	1	0
YML011C	RAD33	-1.8755e-06	1	0
YDR074W	TPS2	-3.81999e-05	1	0
YNL127W	FAR11	-0.00049537	1	0
YPL208W	RKM1	-0.00559246	1	0
YBR140C	IRA1	-0.00163759	1	-4.33947e-16
YGL240W	DOC1	-0.0250855	1	-8.67895e-16
YLR243W	GPN3	-0.000238031	0.999807	-8.39559e-05
YOL073C	DSC2	-0.000413482	0.999563	-0.000189863
YPL249C-A	RPL36B	-0.000208011	0.999192	-0.000351157
YBL069W	AST1	-0.000558502	0.998423	-0.000685393
YDR503C	LPP1	-0.000399117	0.997906	-0.000910159
YLR135W	SLX4	-0.000883486	0.997504	-0.00108534
YJR130C	STR2	-0.000626413	0.997263	-0.0011901
YLR350W	ORM2	-0.000783757	0.997224	-0.0012073
YFR047C	BNA6	-0.000795698	0.997215	-0.00121105
YOR159C	SME1	-0.00123019	0.994697	-0.00230899
YOR049C	RSB1	-0.00317272	0.994311	-0.00247777
YDR034W-B	YDR034W-B	-0.00147805	0.993827	-0.00268928
YCR003W	MRPL32	-0.00151428	0.992726	-0.00317041
YGR116W	SPT6	-0.00494662	0.992624	-0.00321538
YOL056W	GPM3	-0.00217206	0.992048	-0.00346715
YKL155C	RSM22	-0.00162732	0.991396	-0.00375279
YKL130C	SHE2	-0.00162542	0.991161	-0.00385558
YDL209C	CWC2	-0.00229833	0.991056	-0.00390173
YML124C	TUB3	-0.00215297	0.989658	-0.00451471
YOL036W	YOL036W	-0.00234696	0.989333	-0.00465744
YDL190C	UFD2	-0.00429339	0.988227	-0.00514324
YPL003W	ULA1	-0.00586688	0.987741	-0.00535677
YDR063W	AIM7	-0.00291759	0.987561	-0.00543586
YGL037C	PNC1	-0.00312357	0.987325	-0.00553978
YDR531W	CAB1	-0.00468592	0.986826	-0.00575924
YGL242C	YGL242C	-0.00289359	0.98604	-0.00610567
YGR163W	GTR2	-0.00326603	0.985506	-0.00634068
YDR223W	CRF1	-0.00610939	0.985085	-0.00652642
YLL060C	GTT2	-0.00342661	0.984981	-0.00657205
YHR012W	VPS29	-0.0061381	0.983886	-0.00705529
YNL012W	SPO1	-0.00316767	0.983765	-0.00710876
YGR058W	PEF1	-0.00385563	0.983688	-0.00714249
YOR097C	YOR097C	-0.00385564	0.983684	-0.00714427
YBR196C	PGI1	-0.00317632	0.983372	-0.00728223
YNR038W	DBP6	-0.00317676	0.983042	-0.00742788
YML047C	PRM6	-0.00389287	0.983006	-0.00744375
YJR112W-A	YJR112W-A	-0.0042394	0.982822	-0.00752513
YER132C	PMD1	-0.00596399	0.982732	-0.00756488
YBL061C	SKT5	-0.0107475	0.982419	-0.0077031
YOR068C	VAM10	-0.0071879	0.981752	-0.00799807
YKL110C	KTI12	-0.00333719	0.981434	-0.00813875
YGL127C	SOH1	-0.00393117	0.981421	-0.00814445
YDR294C	DPL1	-0.00309967	0.9814	-0.00815391
YOR189W	IES4	-0.00853434	0.981041	-0.00831284
YNL196C	SLZ1	-0.0102734	0.980883	-0.00838296
YGL250W	RMR1	-0.00443456	0.980875	-0.00838621
YNL272C	SEC2	-0.0035336	0.980668	-0.0084781
YHR005C	GPA1	-0.00436484	0.979176	-0.00913933
YCL047C	POF1	-0.00445389	0.978597	-0.00939626
YDR532C	KRE28	-0.00442691	0.978464	-0.00945507
YMR053C	STB2	-0.0127792	0.976754	-0.0102148
YEL032W	MCM3	-0.00516762	0.976498	-0.0103286
YLR265C	NEJ1	-0.00501052	0.974851	-0.0110618
YGR041W	BUD9	-0.015276	0.974115	-0.0113897
YPL010W	RET3	-0.00671413	0.973602	-0.0116185
YLR406C	RPL31B	-0.00551074	0.973275	-0.0117644
YDR322W	MRPL35	-0.00720955	0.972804	-0.0119746
YMR095C	SNO1	-0.00670783	0.972691	-0.012025
YPR152C	URN1	-0.0102821	0.971805	-0.0124211
YMR155W	YMR155W	-0.0203331	0.971448	-0.0125803
YGL044C	RNA15	-0.0127929	0.970802	-0.0128692
YEL050C	RML2	-0.00663717	0.970482	-0.0130124
YPL258C	THI21	-0.00903261	0.970211	-0.013134
YDL193W	NUS1	-0.00546655	0.969713	-0.0133566
YBR281C	DUG2	-0.00657633	0.969649	-0.0133855
YHR107C	CDC12	-0.0060633	0.969508	-0.0134487
YCL001W-A	YCL001W-A	-0.0062425	0.969122	-0.0136215
YLR251W	SYM1	-0.00712172	0.968816	-0.0137586
YJL033W	HCA4	-0.00895519	0.968628	-0.0138429
YGR057C	LST7	-0.00637516	0.968534	-0.013885
YDR148C	KGD2	-0.0114834	0.967953	-0.0141458
YJL218W	YJL218W	-0.00925486	0.966892	-0.0146221
YMR091C	NPL6	-0.00705417	0.965886	-0.0150741
YGR207C	CIR1	-0.00971556	0.965579	-0.0152121
YCL063W	VAC17	-0.0143723	0.96478	-0.0155718
YEL051W	VMA8	-0.00741651	0.964508	-0.0156943
YER092W	IES5	-0.0072907	0.964222	-0.0158231
YDR109C	YDR109C	-0.00854106	0.964001	-0.0159225
YLR327C	TMA10	-0.00701605	0.963995	-0.015925
YFL017C	GNA1	-0.00713918	0.963897	-0.0159693
YDR519W	FPR2	-0.00778312	0.963633	-0.0160885
YOR071C	NRT1	-0.00830285	0.963252	-0.0162601
YDR026C	NSI1	-0.0205553	0.962599	-0.0165548
YML028W	TSA1	-0.0115608	0.96195	-0.0168474
YOL131W	YOL131W	-0.00677699	0.961775	-0.0169265
YDR456W	NHX1	-0.00735836	0.960187	-0.0176442
YHL043W	ECM34	-0.00904359	0.959705	-0.0178623
YPL015C	HST2	-0.00764191	0.959602	-0.0179086
YKL162C	YKL162C	-0.00819566	0.95946	-0.0179733
YGL246C	RAI1	-0.00695642	0.959453	-0.0179764
YPR105C	COG4	-0.0105503	0.959403	-0.0179989
YML064C	TEM1	-0.00904694	0.958681	-0.0183258
YKR036C	CAF4	-0.00877237	0.958574	-0.0183744
YBR276C	PPS1	-0.00968215	0.95855	-0.0183854
YDL148C	NOP14	-0.0109661	0.958385	-0.0184601
YGR046W	TAM41	-0.0158446	0.95779	-0.0187298
YJL157C	FAR1	-0.0159928	0.957708	-0.018767
YDL083C	RPS16B	-0.0116467	0.957658	-0.0187895
YKL095W	YJU2	-0.0104391	0.957639	-0.018798
YPL231W	FAS2	-0.0170227	0.957034	-0.0190725
YER156C	MYG1	-0.009434	0.956537	-0.0192984
YFL051C	YFL051C	-0.0101783	0.955823	-0.0196226
YJL106W	IME2	-0.00764651	0.95538	-0.0198237
YOR180C	DCI1	-0.0110253	0.954186	-0.0203671
YDR257C	RKM4	-0.0156071	0.95384	-0.0205244
YJR061W	MNN14	-0.0139944	0.952955	-0.0209276
YML079W	YML079W	-0.00988536	0.952932	-0.0209379
YGL081W	YGL081W	-0.00944535	0.952852	-0.0209745
YNL251C	NRD1	-0.0159034	0.952476	-0.0211459
YMR172W	HOT1	-0.0269661	0.950803	-0.0219095
YIL122W	POG1	-0.00854678	0.950198	-0.0221859
YER136W	GDI1	-0.0240918	0.949807	-0.0223646
YOL124C	TRM11	-0.015427	0.949674	-0.0224254
YMR070W	MOT3	-0.0111944	0.948937	-0.0227625
YKR056W	TRM2	-0.0291481	0.948179	-0.0231096
YLR065C	SND2	-0.0178781	0.948173	-0.0231126
YGL129C	RSM23	-0.0100649	0.946339	-0.0239532
YGL128C	CWC23	-0.0100649	0.946336	-0.0239545
YCR028C	FEN2	-0.0190307	0.944327	-0.0248775
YDR459C	PFA5	-0.00998068	0.94334	-0.0253317
YIL040W	APQ12	-0.010739	0.941839	-0.0260234
YOL080C	REX4	-0.012254	0.941752	-0.0260634
YKR061W	KTR2	-0.0160251	0.941476	-0.0261907
YCL016C	DCC1	-0.0321236	0.941445	-0.0262049
YNL146W	YNL146W	-0.0137276	0.940904	-0.0264546
YOR280C	FSH3	-0.0110498	0.940801	-0.0265022
YIL114C	POR2	-0.0101294	0.940696	-0.0265508
YIL092W	YIL092W	-0.065324	0.939929	-0.0269049
YMR106C	YKU80	-0.0158541	0.939676	-0.0270217
YKL117W	SBA1	-0.0303862	0.939581	-0.0270659
YHR025W	THR1	-0.0124998	0.939525	-0.0270914
YOR373W	NUD1	-0.02055	0.939354	-0.0271708
YJL183W	MNN11	-0.0141494	0.938769	-0.0274411
YPL070W	MUK1	-0.0251288	0.938446	-0.0275905
YBR060C	ORC2	-0.0143191	0.936532	-0.0284773
YNR050C	LYS9	-0.026683	0.936508	-0.0284885
YDL066W	IDP1	-0.0720525	0.936429	-0.0285253
YKR074W	AIM29	-0.0146333	0.935875	-0.0287822
YPL130W	SPO19	-0.0141541	0.935195	-0.029098
YNL255C	GIS2	-0.0211731	0.934632	-0.0293593
YIL155C	GUT2	-0.0248864	0.934604	-0.0293722
YGR113W	DAM1	-0.0173688	0.934523	-0.02941
YKL016C	ATP7	-0.0132457	0.934224	-0.0295491
YJR135C	MCM22	-0.0152038	0.93379	-0.0297508
YKL077W	PSG1	-0.011409	0.933729	-0.029779
YMR239C	RNT1	-0.0127236	0.933461	-0.029904
YJR052W	RAD7	-0.0124194	0.933311	-0.0299737
YIR004W	DJP1	-0.0156686	0.932717	-0.03025
YIL024C	YIL024C	-0.0187481	0.932433	-0.0303823
YKL183W	LOT5	-0.0122214	0.932328	-0.0304312
YCR020C-A	MAK31	-0.0250727	0.931896	-0.0306327
YLR315W	NKP2	-0.0139842	0.931857	-0.0306508
YGR111W	YGR111W	-0.0368461	0.931492	-0.0308208
YMR147W	LDO45	-0.0133458	0.931087	-0.0310096
YJR005W	APL1	-0.0162762	0.930656	-0.031211
YJL059W	YHC3	-0.012858	0.930541	-0.0312646
YFR022W	ROG3	-0.0173384	0.930477	-0.0312945
YLR363C	NMD4	-0.046693	0.930227	-0.031411
YLR270W	DCS1	-0.0116023	0.930068	-0.0314852
YDR079C-A	TFB5	-0.016718	0.92976	-0.0316292
YJR115W	YJR115W	-0.0207314	0.929737	-0.0316399
YOR136W	IDH2	-0.0127305	0.929125	-0.0319257
YJL178C	ATG27	-0.0142246	0.928828	-0.0320645
YJL041W	NSP1	-0.0265287	0.928493	-0.0322216
YOL016C	CMK2	-0.0142491	0.928459	-0.0322371
YJL055W	LOG1	-0.0132013	0.928336	-0.032295
YKL209C	STE6	-0.0441869	0.928245	-0.0323375
YDL166C	FAP7	-0.013483	0.928181	-0.0323675
YLR390W-A	CCW14	-0.0153354	0.928168	-0.0323734
YOL011W	PLB3	-0.026768	0.927888	-0.0325046
YDR514C	YDR514C	-0.0319509	0.927817	-0.0325377
YDR067C	OCA6	-0.015191	0.925853	-0.033458
YLR218C	COA4	-0.0144012	0.925772	-0.0334961
YHL014C	YLF2	-0.0158024	0.925189	-0.0337694
YOR274W	MOD5	-0.0317127	0.924962	-0.0338761
YKL068W	NUP100	-0.0398782	0.924945	-0.0338839
YLR420W	URA4	-0.0141154	0.924301	-0.0341864
YMR135C	GID8	-0.01834	0.923516	-0.0345554
YDL178W	DLD2	-0.0129056	0.923462	-0.0345808
YLL051C	FRE6	-0.0257782	0.923386	-0.0346169
YKR065C	PAM17	-0.0185735	0.923031	-0.0347838
YBR271W	EFM2	-0.0150433	0.922634	-0.0349706
YNL333W	SNZ2	-0.016607	0.922402	-0.0350799
YER014C-A	BUD25	-0.0150381	0.921662	-0.0354285
YOL070C	NBA1	-0.0253223	0.920833	-0.0358192
YLR413W	INA1	-0.0193136	0.920229	-0.0361042
YOR007C	SGT2	-0.0173297	0.920201	-0.0361175
YDR118W	APC4	-0.0195701	0.919946	-0.0362375
YPL030W	TRM44	-0.0209726	0.919792	-0.0363102
YOR122C	PFY1	-0.0306737	0.919684	-0.0363612
YNL202W	SPS19	-0.0132544	0.919605	-0.0363987
YJL193W	YJL193W	-0.0163536	0.9196	-0.0364008
YPL002C	SNF8	-0.0166782	0.918874	-0.0367442
YKL004W	AUR1	-0.0144076	0.918042	-0.0371373
YMR107W	SPG4	-0.0167293	0.917894	-0.0372075
YMR034C	RCH1	-0.0554541	0.917812	-0.0372461
YGR263C	SAY1	-0.0155601	0.917325	-0.037477
YJR082C	EAF6	-0.023613	0.916256	-0.0379834
YGR003W	CUL3	-0.0340233	0.916155	-0.0380309
YDR356W	SPC110	-0.0394469	0.916015	-0.0380972
YPL107W	DPC25	-0.0182118	0.915708	-0.0382428
YNL330C	RPD3	-0.0388609	0.915417	-0.0383811
YGR180C	RNR4	-0.0193432	0.915252	-0.0384591
YIR026C	YVH1	-0.0151318	0.914894	-0.038629
YOR108W	LEU9	-0.0174829	0.914808	-0.0386701
YDR041W	RSM10	-0.0162306	0.913812	-0.0391432
YDR181C	SAS4	-0.0187998	0.913228	-0.0394208
YPR187W	RPO26	-0.0143372	0.913152	-0.0394568
YML126C	ERG13	-0.027155	0.913132	-0.0394665
YNL072W	RNH201	-0.0283576	0.912732	-0.0396566
YMR069W	NAT4	-0.0174093	0.911733	-0.0401322
YBR120C	CBP6	-0.0193942	0.911573	-0.0402087
YIL069C	RPS24B	-0.0178889	0.911111	-0.0404289
YMR228W	MTF1	-0.0251301	0.910048	-0.0409359
YAL034C	FUN19	-0.0644823	0.909719	-0.0410928
YFL028C	CAF16	-0.033236	0.908106	-0.0418637
YDL167C	NRP1	-0.0159195	0.907693	-0.0420609
YPR135W	CTF4	-0.0376392	0.906038	-0.0428534
YCL036W	GFD2	-0.0308242	0.905851	-0.0429434
YDR101C	ARX1	-0.0265754	0.905391	-0.0431637
YER131W	RPS26B	-0.0159173	0.905203	-0.0432538
YKR072C	SIS2	-0.0325564	0.904982	-0.04336
YOR118W	RTC5	-0.0268265	0.904961	-0.0433701
YMR230W	RPS10B	-0.0374047	0.9041	-0.0437836
YMR294W	JNM1	-0.0167305	0.903772	-0.043941
YJL118W	YJL118W	-0.0184158	0.903416	-0.0441121
YJR093C	FIP1	-0.0171894	0.903357	-0.0441408
YLR132C	USB1	-0.0232887	0.902886	-0.0443671
YMR037C	MSN2	-0.0164093	0.902722	-0.0444461
YLR308W	CDA2	-0.0198574	0.902392	-0.0446045
YOL101C	IZH4	-0.0194092	0.901722	-0.0449273
YBL011W	SCT1	-0.0407824	0.901499	-0.045035
YOR224C	RPB8	-0.0283344	0.901409	-0.0450779
YMR029C	FAR8	-0.0275417	0.90125	-0.0451547
YJR051W	OSM1	-0.0396001	0.900796	-0.0453738
YLR018C	POM34	-0.0189864	0.900478	-0.0455271
YML120C	NDI1	-0.0243079	0.899988	-0.0457631
YML093W	UTP14	-0.0313526	0.8999	-0.045806
YPL256C	CLN2	-0.0378131	0.898907	-0.0462854
YDR139C	RUB1	-0.0228061	0.898656	-0.0464067
YIL023C	YKE4	-0.0668421	0.898427	-0.0465172
YDL053C	PBP4	-0.0312929	0.898305	-0.046576
YMR090W	YMR090W	-0.02478	0.897839	-0.0468013
YJL047C-A	YJL047C-A	-0.017443	0.89777	-0.0468349
YOR172W	YRM1	-0.036198	0.897317	-0.047054
YBR171W	SEC66	-0.0260435	0.896559	-0.0474209
YOR251C	TUM1	-0.0633545	0.895721	-0.0478275
YJL174W	KRE9	-0.057374	0.89566	-0.0478568
YGR169C-A	LSO2	-0.0217745	0.895217	-0.0480716
YDR247W	VHS1	-0.0427236	0.895187	-0.0480863
YIR029W	DAL2	-0.0304577	0.894781	-0.0482831
YNL262W	POL2	-0.0861683	0.894449	-0.0484445
YDL019C	OSH2	-0.0648657	0.893922	-0.0487002
YBR201W	DER1	-0.119118	0.893805	-0.0487574
YNL314W	DAL82	-0.027886	0.893304	-0.0490007
YBR031W	RPL4A	-0.0460447	0.893148	-0.0490765
YPL159C	PET20	-0.0299303	0.892383	-0.0494485
YJR076C	CDC11	-0.0247525	0.892078	-0.0495973
YPL170W	DAP1	-0.0291721	0.891772	-0.0497461
YIL014W	MNT3	-0.0366729	0.891073	-0.0500869
YDL149W	ATG9	-0.0367874	0.890823	-0.0502088
YML031W	NDC1	-0.061837	0.890647	-0.0502943
YPL264C	YPL264C	-0.0219541	0.890357	-0.0504359
YHL011C	PRS3	-0.0225871	0.89019	-0.0505173
YIL164C	NIT1	-0.0257033	0.890049	-0.0505862
YGL031C	RPL24A	-0.0261266	0.889345	-0.0509296
YLR168C	UPS2	-0.0194944	0.889133	-0.0510333
YPR191W	QCR2	-0.0210764	0.889048	-0.051075
YGR005C	TFG2	-0.0191308	0.888922	-0.0511365
YBR002C	RER2	-0.0307399	0.888862	-0.0511658
YER063W	THO1	-0.0265642	0.888239	-0.0514704
YOR268C	YOR268C	-0.0228103	0.887764	-0.0517023
YER106W	MAM1	-0.0237865	0.887647	-0.0517598
YNL074C	MLF3	-0.041318	0.886387	-0.0523764
YBR147W	RTC2	-0.0403044	0.88606	-0.0525368
YNR001C	CIT1	-0.0298956	0.885181	-0.0529678
YMR268C	PRP24	-0.0460857	0.884173	-0.0534628
YOL003C	PFA4	-0.0188831	0.883886	-0.0536038
YIL049W	DFG10	-0.0221868	0.883667	-0.0537112
YGR099W	TEL2	-0.0720452	0.883247	-0.0539176
YGL201C	MCM6	-0.0394245	0.883129	-0.0539759
YLL009C	COX17	-0.10015	0.882623	-0.0542247
YOR179C	SYC1	-0.0662653	0.881602	-0.0547274
YGR262C	BUD32	-0.0266463	0.881564	-0.0547462
YML085C	TUB1	-0.0309498	0.880505	-0.0552684
YOL123W	HRP1	-0.0936681	0.880189	-0.0554243
YGL060W	YBP2	-0.0429253	0.879925	-0.0555544
YML046W	PRP39	-0.0362877	0.879318	-0.0558538
YIL051C	MMF1	-0.0311787	0.879158	-0.0559332
YHR136C	SPL2	-0.0230636	0.878984	-0.0560191
YLR372W	ELO3	-0.0334487	0.878292	-0.0563609
YJR062C	NTA1	-0.030133	0.878012	-0.0564998
YPR026W	ATH1	-0.0206192	0.877446	-0.0567795
YBL106C	SRO77	-0.0680715	0.876378	-0.0573085
YOL152W	FRE7	-0.0776174	0.876296	-0.0573493
YDR249C	YDR249C	-0.0322893	0.875207	-0.0578893
YFL050C	ALR2	-0.0305819	0.874627	-0.0581774
YNL141W	AAH1	-0.0214281	0.874493	-0.0582439
YBR234C	ARC40	-0.0445833	0.873129	-0.0589218
YER066W	RRT13	-0.030971	0.873014	-0.058979
YJL204C	RCY1	-0.0355789	0.872657	-0.0591562
YOR004W	UTP23	-0.0253652	0.872437	-0.059266
YML023C	NSE5	-0.0453281	0.871828	-0.0595693
YGL213C	SKI8	-0.0402426	0.870252	-0.0603552
YHR117W	TOM71	-0.0293356	0.870033	-0.060464
YNL147W	LSM7	-0.0231263	0.869816	-0.0605728
YNR023W	SNF12	-0.0665042	0.868983	-0.0609889
YML108W	YML108W	-0.0300459	0.868716	-0.0611224
YDR464W	SPP41	-0.0300459	0.868644	-0.0611582
YBR080C	SEC18	-0.0367156	0.868581	-0.0611898
YPL169C	MEX67	-0.0986523	0.868286	-0.0613374
YLR241W	CSC1	-0.0428297	0.86805	-0.0614554
YLR312W-A	MRPL15	-0.0231586	0.867131	-0.0619151
YKR043C	SHB17	-0.0257864	0.866832	-0.0620649
YOR229W	WTM2	-0.0225118	0.866812	-0.062075
YMR133W	REC114	-0.0277119	0.866133	-0.0624152
YKL191W	DPH2	-0.142172	0.866107	-0.0624284
YPL101W	ELP4	-0.073044	0.865672	-0.0626466
YKL075C	YKL075C	-0.0493238	0.865394	-0.0627859
YGR063C	SPT4	-0.0283298	0.865321	-0.0628228
YDR042C	YDR042C	-0.0274817	0.865282	-0.0628422
YML065W	ORC1	-0.0295024	0.865156	-0.0629055
YOR107W	RGS2	-0.0303966	0.864996	-0.062986
YOL103W	ITR2	-0.0243092	0.864922	-0.0630232
YPR028W	YOP1	-0.0282152	0.86467	-0.0631498
YER146W	LSM5	-0.0326279	0.862481	-0.0642503
YNL310C	ZIM17	-0.0669246	0.860886	-0.0650546
YDR120C	TRM1	-0.0266551	0.860606	-0.0651958
YGL155W	CDC43	-0.0326455	0.859428	-0.0657903
YER151C	UBP3	-0.0411693	0.859257	-0.0658771
YOR154W	SLP1	-0.0320108	0.859093	-0.0659599
YHR203C	RPS4B	-0.04513	0.858158	-0.0664328
YCR004C	YCP4	-0.0400161	0.856257	-0.0673959
YGR044C	RME1	-0.0310618	0.855766	-0.0676448
YGL002W	ERP6	-0.0310618	0.855661	-0.0676982
YDR484W	VPS52	-0.0679994	0.855153	-0.0679562
YBL078C	ATG8	-0.0774262	0.854758	-0.0681568
YDR482C	CWC21	-0.026613	0.854607	-0.0682337
YGL258W	VEL1	-0.0296735	0.854288	-0.0683957
YDR534C	FIT1	-0.0404244	0.853701	-0.0686942
YFR027W	ECO1	-0.0305005	0.853262	-0.0689178
YHR004C	NEM1	-0.0302257	0.853152	-0.0689734
YNL258C	DSL1	-0.025537	0.853097	-0.0690017
YDR325W	YCG1	-0.0593637	0.852859	-0.0691228
YEL003W	GIM4	-0.0600083	0.852667	-0.0692204
YHR035W	NEL1	-0.0461763	0.852555	-0.0692775
YJL020C	BBC1	-0.0468556	0.851424	-0.069854
YBR003W	COQ1	-0.0357663	0.850887	-0.070128
YNL231C	PDR16	-0.0378234	0.84993	-0.0706169
YGL014W	PUF4	-0.033921	0.848908	-0.0711394
YER111C	SWI4	-0.114592	0.84882	-0.0711844
YCL050C	APA1	-0.0301798	0.848276	-0.071463
YKR096W	ESL2	-0.0812947	0.848123	-0.071541
YLR019W	PSR2	-0.028567	0.847755	-0.0717298
YOR027W	STI1	-0.0644369	0.846388	-0.0724306
YPL187W	MF(ALPHA)1	-0.0311373	0.845705	-0.0727811
YPR168W	NUT2	-0.0278063	0.845346	-0.0729654
YOL078W	AVO1	-0.075797	0.845343	-0.072967
YER023W	PRO3	-0.0375549	0.844971	-0.073158
YDR493W	MZM1	-0.0344319	0.84469	-0.0733024
YOL105C	WSC3	-0.0324015	0.844642	-0.0733272
YER113C	TMN3	-0.0309839	0.844298	-0.0735041
YBR066C	NRG2	-0.0298294	0.843913	-0.0737022
YGR208W	SER2	-0.0426862	0.843647	-0.0738394
YCR021C	HSP30	-0.0479145	0.843019	-0.0741628
YDL086W	YDL086W	-0.0274959	0.842292	-0.0745374
YNR071C	YNR071C	-0.0394008	0.842035	-0.0746698
YLR042C	NFG1	-0.0624875	0.841721	-0.0748317
YLR175W	CBF5	-0.0275923	0.841601	-0.0748938
YJL048C	UBX6	-0.0409997	0.841245	-0.0750774
YFR040W	SAP155	-0.0456098	0.840916	-0.0752472
YDR362C	TFC6	-0.0380114	0.840212	-0.0756109
YDR003W-A	YDR003W-A	-0.050026	0.839589	-0.0759334
YKL127W	PGM1	-0.0580037	0.839438	-0.0760116
YER148W	SPT15	-0.0294145	0.839278	-0.0760943
YJL052W	TDH1	-0.0817005	0.838964	-0.0762565
YDL085C-A	YDL085C-A	-0.0460808	0.838807	-0.0763377
YIR035C	NRE1	-0.135957	0.838672	-0.0764078
YGR029W	ERV1	-0.101635	0.838348	-0.0765759
YFL045C	SEC53	-0.0335182	0.838026	-0.0767424
YBR249C	ARO4	-0.0364494	0.837861	-0.0768281
YNL194C	YNL194C	-0.0390523	0.837538	-0.0769953
YGL208W	SIP2	-0.0448907	0.837303	-0.0771175
YNL167C	SKO1	-0.0599313	0.836987	-0.0772815
[truncated: 1,370 more rows]

## Sheet: rho0 growth enrichment
Gene	Common name	log2(fold-change)	P Value	Rank Metric
YDL229W	SSB1	5.75542	4.42623e-128	127.354
YML016C	PPZ1	6.26142	9.82095e-127	126.008
YMR195W	ICY1	4.77593	1.75123e-119	118.757
YGR178C	PBP1	4.7678	2.45331e-119	118.61
YHR135C	YCK1	4.00234	2.79588e-92	91.5535
YKL195W	MIA40	6.0812	6.79564e-84	83.1678
YBR077C	SLM4	2.69225	3.46292e-80	79.4606
YOR359W	VTS1	4.36739	6.56914e-80	79.1825
YER123W	YCK3	3.66837	3.59408e-70	69.4444
YGL068W	MNP1	3.17474	5.85025e-67	66.2328
YHR062C	RPP1	3.17474	7.30086e-67	66.1366
YPL057C	SUR1	3.42873	2.26424e-61	60.6451
YGR146C	ECL1	2.88787	9.25032e-51	50.0338
YDR175C	RSM24	4.18521	1.01553e-50	49.9933
YBL028C	YBL028C	2.13981	4.44448e-48	47.3522
YBL005W	PDR3	2.66197	7.4878e-48	47.1256
YBL003C	HTA2	2.64879	7.79063e-42	41.1084
YPL267W	ACM1	1.93909	2.21986e-41	40.6537
YPL184C	MRN1	2.27366	2.33027e-40	39.6326
YPR052C	NHP6A	1.84937	3.34376e-39	38.4758
YJL190C	RPS22A	2.60154	5.58232e-39	38.2532
YNL076W	MKS1	2.09563	1.11994e-38	37.9508
YHR021W-A	ECM12	2.11137	8.57108e-37	36.067
YBR078W	ECM33	2.75406	1.18834e-36	35.9251
YOR292C	YOR292C	2.27257	1.14517e-35	34.9411
YEL027W	VMA3	1.93331	1.25079e-35	34.9028
YBR118W	TEF2	2.27045	3.21179e-35	34.4933
YDL217C	TIM22	3.27703	1.97727e-34	33.7039
YOR063W	RPL3	2.20564	4.70442e-34	33.3275
YNL031C	HHT2	4.36049	1.87775e-33	32.7264
YGR033C	TIM21	2.11921	3.98093e-33	32.4
YBL071W-A	KTI11	1.77267	5.19581e-33	32.2843
YOR344C	TYE7	1.94766	4.53171e-32	31.3437
YDL084W	SUB2	1.86057	5.81056e-32	31.2358
YIL148W	RPL40A	2.01985	2.71425e-31	30.5664
YKL150W	MCR1	1.92958	2.97843e-30	29.526
YBR082C	UBC4	1.67331	3.07137e-30	29.5127
YBR290W	BSD2	1.49942	1.13462e-28	27.9451
YMR307W	GAS1	1.6345	7.6041e-28	27.119
YLR220W	CCC1	1.75384	1.32631e-27	26.8774
YPR088C	SRP54	2.07842	2.34164e-27	26.6305
YKL196C	YKT6	2.07842	2.46497e-27	26.6082
YJR145C	RPS4A	1.75142	1.14219e-26	25.9423
YDL047W	SIT4	1.91473	1.23589e-25	24.908
YBL023C	MCM2	1.50562	1.65204e-25	24.782
YDL055C	PSA1	2.52269	3.08135e-25	24.5113
YBL072C	RPS8A	1.54497	4.60867e-25	24.3364
YGL104C	VPS73	1.43028	6.15058e-25	24.2111
YLR110C	CCW12	1.69011	1.26445e-24	23.8981
YMR013C	SEC59	1.59081	4.15018e-24	23.3819
YER165W	PAB1	1.78553	5.09597e-24	23.2928
YPL143W	RPL33A	1.92902	2.00829e-23	22.6972
YOR211C	MGM1	1.39825	7.36038e-23	22.1331
YOR244W	ESA1	5.21963	7.67422e-23	22.115
YPR165W	RHO1	1.58904	1.0871e-22	21.9637
YNL030W	HHF2	2.39191	1.81155e-22	21.7419
YGL211W	NCS6	1.66259	1.8681e-22	21.7286
YPL001W	HAT1	1.57191	3.08538e-22	21.5107
YFR034C	PHO4	1.40249	4.07521e-22	21.3899
YML026C	RPS18B	1.4703	4.2768e-22	21.3689
YBL054W	TOD6	1.59721	4.86432e-22	21.313
YNL069C	RPL16B	1.78355	9.2124e-22	21.0356
YER116C	SLX8	1.56575	1.25129e-21	20.9026
YDL184C	RPL41A	1.35042	2.39427e-21	20.6208
YLR455W	PDP3	1.62117	3.76188e-21	20.4246
YPR174C	CSA1	1.34963	9.47489e-21	20.0234
YLR030W	YLR030W	1.94481	1.06187e-20	19.9739
YDR006C	SOK1	1.9804	1.39322e-20	19.856
YGR017W	YGR017W	2.39129	1.95368e-20	19.7091
YOL139C	CDC33	1.70677	7.80282e-20	19.1077
YAL003W	EFB1	1.29467	9.78006e-20	19.0097
YLR074C	BUD20	2.34173	1.68849e-19	18.7725
YMR142C	RPL13B	1.97925	2.42174e-19	18.6159
YGR090W	UTP22	2.13745	6.70667e-19	18.1735
YLR183C	TOS4	1.60499	1.14233e-18	17.9422
YLR388W	RPS29A	1.62648	1.81642e-18	17.7408
YKL205W	LOS1	1.49733	4.90709e-18	17.3092
YGR118W	RPS23A	3.14938	6.45597e-18	17.19
YKL096W-A	CWP2	1.48436	8.19019e-18	17.0867
YBL092W	RPL32	1.17973	1.63304e-17	16.787
YHR127W	YHR127W	1.26686	2.51559e-17	16.5994
YER089C	PTC2	1.38584	5.03126e-17	16.2983
YDL123W	SNA4	1.13646	5.5386e-17	16.2566
YNL255C	GIS2	2.20784	1.19957e-16	15.921
YNL178W	RPS3	2.07318	2.14093e-16	15.6694
YLR356W	ATG33	1.31247	1.40022e-15	14.8538
YKR102W	FLO10	1.52361	3.39446e-15	14.4692
YMR262W	YMR262W	1.78744	4.82826e-15	14.3162
YER134C	YER134C	1.06294	5.34398e-15	14.2721
YGR221C	TOS2	1.19727	7.07685e-15	14.1502
YOL128C	YGK3	2.1899	1.57538e-14	13.8026
YDL133C-A	RPL41B	1.26016	3.55205e-14	13.4495
YBR070C	ALG14	1.06249	4.5325e-14	13.3437
YDR054C	CDC34	1.26292	5.84753e-14	13.233
YER007C-A	TMA20	2.60974	7.72246e-14	13.1122
YPL183C	RTT10	1.60721	1.3477e-13	12.8704
YIL036W	CST6	1.12164	1.77455e-13	12.7509
YER159C	BUR6	1.14897	1.85221e-13	12.7323
YLR406C	RPL31B	1.11154	2.03379e-13	12.6917
YGR214W	RPS0A	1.41303	2.10405e-13	12.6769
YCR101C	YCR101C	1.13842	3.60527e-13	12.4431
YGR117C	YGR117C	1.32022	3.64394e-13	12.4384
YAR002W	NUP60	1.50512	4.99039e-13	12.3019
YOL112W	MSB4	1.17351	6.22483e-13	12.2059
YNR051C	BRE5	1.34289	6.62648e-13	12.1787
YJL148W	RPA34	1.26276	7.93685e-13	12.1004
YBR068C	BAP2	2.25314	8.31833e-13	12.08
YNL281W	HCH1	0.97726	9.08229e-13	12.0418
YML025C	YML6	1.50548	9.53233e-13	12.0208
YOR107W	RGS2	1.24627	1.09263e-12	11.9615
YNL301C	RPL18B	1.485	1.1004e-12	11.9585
YPR153W	2023-05-24	2.7008	1.23271e-12	11.9091
YOL040C	RPS15	2.56049	1.45757e-12	11.8364
YBL002W	HTB2	2.15021	1.5055e-12	11.8223
YOR179C	SYC1	3.4372	1.88413e-12	11.7249
YLR326W	YLR326W	1.31359	2.06991e-12	11.684
YDR022C	ATG31	1.19898	2.27698e-12	11.6426
YDR025W	RPS11A	1.20598	2.66299e-12	11.5746
YLR075W	RPL10	1.0762	3.30041e-12	11.4814
YDL006W	PTC1	2.01654	4.17569e-12	11.3793
YGL071W	AFT1	1.12791	6.48983e-12	11.1878
YPR129W	SCD6	1.52412	1.14742e-11	10.9403
YGL031C	RPL24A	1.27975	1.16607e-11	10.9333
YMR016C	SOK2	6.56059	1.65319e-11	10.7817
YKL081W	TEF4	1.24432	2.39469e-11	10.6208
YPL271W	ATP15	1.14305	2.79636e-11	10.5534
YOL007C	CSI2	1.17155	3.56937e-11	10.4474
YLR185W	RPL37A	1.01821	5.35985e-11	10.2708
YHR112C	YHR112C	2.99427	7.7867e-11	10.1086
YMR199W	CLN1	1.16457	7.89131e-11	10.1029
YOR270C	VPH1	1.47574	8.95383e-11	10.048
YJL079C	PRY1	2.18704	1.25425e-10	9.90162
YGR034W	RPL26B	1.32068	1.33385e-10	9.87489
YLR295C	ATP14	1.06071	1.4167e-10	9.84872
YOR099W	KTR1	3.37132	1.46918e-10	9.83292
YLR027C	AAT2	1.09599	1.58318e-10	9.80047
YBR009C	HHF1	1.02111	1.67899e-10	9.77495
YPR149W	NCE102	0.846434	1.85314e-10	9.73209
YOR047C	STD1	1.66991	2.399e-10	9.61997
YIR008C	PRI1	1.66991	2.39934e-10	9.61991
YGL207W	SPT16	1.10478	3.20143e-10	9.49466
YGR101W	PCP1	0.928065	4.84849e-10	9.31439
YMR251W-A	HOR7	0.866871	5.01608e-10	9.29964
YDL110C	TMA17	0.841501	5.17073e-10	9.28645
YDR501W	PLM2	0.951358	5.34062e-10	9.27241
YHR026W	VMA16	1.17039	5.9157e-10	9.22799
YKL103C	APE1	1.00752	1.15949e-09	8.93573
YPL255W	BBP1	1.39016	1.33413e-09	8.8748
YBR072C-A	YBR072C-A	0.859537	1.55752e-09	8.80757
YDR169C-A	YDR169C-A	0.89221	1.60028e-09	8.79581
YMR242C	RPL20A	0.997718	2.10745e-09	8.67624
YML110C	COQ5	3.03335	2.99569e-09	8.5235
YLR029C	RPL15A	0.898582	3.0211e-09	8.51983
YCL063W	VAC17	1.96875	3.32124e-09	8.4787
YMR161W	HLJ1	0.9216	3.52952e-09	8.45228
YPL055C	LGE1	4.41814	3.7873e-09	8.42167
YAL064C-A	TDA8	0.987497	4.60101e-09	8.33715
YMR201C	RAD14	1.92696	5.40273e-09	8.26739
YEL029C	BUD16	3.22769	6.17455e-09	8.20939
YPL193W	RSA1	2.33015	6.2202e-09	8.2062
YDR219C	MFB1	0.930691	7.4226e-09	8.12944
YPR016C	TIF6	0.991803	7.71608e-09	8.1126
YDR449C	UTP6	2.00234	9.22268e-09	8.03514
YOR371C	GPB1	1.37598	1.49163e-08	7.82634
YLR415C	YLR415C	0.9482	1.56709e-08	7.80491
YBR071W	YBR071W	2.4116	1.90794e-08	7.71943
YGL093W	SPC105	3.87919	2.2459e-08	7.64861
YEL072W	RMD6	1.26822	2.27249e-08	7.6435
YLR363C	NMD4	3.21326	2.76386e-08	7.55848
YKL070W	YKL070W	3.43995	2.86352e-08	7.5431
YPR159W	KRE6	0.857409	2.99024e-08	7.52429
YJR007W	SUI2	1.2254	3.54676e-08	7.45017
YCR065W	HCM1	2.19533	3.77518e-08	7.42306
YLL010C	PSR1	1.26784	6.89109e-08	7.16171
YOR370C	MRS6	1.75679	8.24682e-08	7.08371
YNL131W	TOM22	0.999192	1.02247e-07	6.99035
YMR286W	MRPL33	2.92885	1.36479e-07	6.86493
YOL123W	HRP1	3.61234	1.46515e-07	6.83412
YPL128C	TBF1	0.951459	2.3363e-07	6.63147
YBL078C	ATG8	2.28497	2.37457e-07	6.62442
YHR088W	RPF1	2.96915	2.48697e-07	6.60433
YNL154C	YCK2	1.21529	2.53383e-07	6.59622
YDL061C	RPS29B	0.909017	2.57545e-07	6.58915
YBL061C	SKT5	2.57425	2.68452e-07	6.57113
YAR035C-A	YAR035C-A	0.937907	2.72953e-07	6.56391
YLR167W	RPS31	0.884502	2.77123e-07	6.55733
YMR148W	LDO16	0.741858	2.79088e-07	6.55426
YJL077W-B	YJL077W-B	1.27754	3.21635e-07	6.49264
YNL289W	PCL1	0.907548	3.74872e-07	6.42612
YMR037C	MSN2	0.677369	4.17924e-07	6.3789
YOR081C	TGL5	0.836588	4.9093e-07	6.30898
YPL170W	DAP1	1.08116	5.18531e-07	6.28523
YOR286W	RDL2	0.996603	5.47709e-07	6.26145
YBR143C	SUP45	1.88283	6.14795e-07	6.21127
YLR254C	NDL1	1.65091	6.18033e-07	6.20899
YMR230W	RPS10B	1.57425	6.26704e-07	6.20294
YGR148C	RPL24B	1.942	6.293e-07	6.20114
YDR122W	KIN1	1.19177	7.24106e-07	6.1402
YJL165C	HAL5	0.883382	7.95388e-07	6.09942
YJL189W	RPL39	0.892218	8.19642e-07	6.08638
YHL046C	PAU13	0.892218	8.32494e-07	6.07962
YLR332W	MID2	1.11226	8.61445e-07	6.06477
YNL283C	WSC2	0.95004	8.89168e-07	6.05102
YGL135W	RPL1B	0.702951	9.40283e-07	6.02674
YDL165W	CDC36	0.787315	1.00328e-06	5.99858
YOL041C	NOP12	2.56497	1.02909e-06	5.98755
YGL070C	RPB9	0.720355	1.23772e-06	5.90738
YER067W	RGI1	0.721995	1.34817e-06	5.87026
YML073C	RPL6A	0.784807	1.47901e-06	5.83003
YDL083C	RPS16B	1.03832	1.68622e-06	5.77309
YOR096W	RPS7A	0.679249	1.85715e-06	5.73115
YOR189W	IES4	1.72907	1.88277e-06	5.7252
YKL006W	RPL14A	0.674341	1.92665e-06	5.7152
YMR143W	RPS16A	1.68481	1.9956e-06	5.69993
YBR181C	RPS6B	0.865417	2.04268e-06	5.6898
YBR185C	MBA1	1.82226	2.09968e-06	5.67785
YOR369C	RPS12	0.797262	2.16362e-06	5.66482
YIL069C	RPS24B	0.749971	2.38421e-06	5.62266
YDR214W	AHA1	0.846567	2.55092e-06	5.5933
YFR031C-A	RPL2A	2.85313	2.80702e-06	5.55175
YPR166C	MRP2	1.1548	2.87446e-06	5.54144
YDR064W	RPS13	1.08227	3.04255e-06	5.51676
YLL032C	YLL032C	5.48166	3.15617e-06	5.50084
YIL161W	YIL161W	0.687295	3.49613e-06	5.45641
YKL064W	MNR2	0.782038	3.90326e-06	5.40857
YKL047W	ANR2	2.72111	4.03046e-06	5.39465
YGL030W	RPL30	1.48607	4.42922e-06	5.35367
YBR048W	RPS11B	0.690321	5.22995e-06	5.2815
YLR343W	GAS2	0.843733	5.86285e-06	5.23189
YMR309C	NIP1	1.18884	6.4387e-06	5.1912
YMR287C	DSS1	6.00965	7.14318e-06	5.14611
YOR246C	ENV9	0.891931	7.94887e-06	5.09969
YER175W-A	YER175W-A	0.894723	8.05242e-06	5.09407
YBR254C	TRS20	1.14675	9.46962e-06	5.02367
YNL196C	SLZ1	1.94992	9.62903e-06	5.01642
YLL009C	COX17	3.26055	9.72657e-06	5.01204
YMR097C	MTG1	1.64967	1.01579e-05	4.9932
YLR022C	SDO1	0.868746	1.2783e-05	4.89337
YPL211W	NIP7	4.01715	1.28062e-05	4.89258
YGR052W	FMP48	1.11261	1.34608e-05	4.87093
YBR031W	RPL4A	1.50695	1.47041e-05	4.83256
YBR025C	OLA1	0.59523	1.6114e-05	4.7928
YDL175C	AIR2	0.997826	1.68228e-05	4.7741
YOR262W	GPN2	4.00313	1.7355e-05	4.76058
YPR028W	YOP1	0.70995	1.83409e-05	4.73658
YNL330C	RPD3	1.59656	1.94278e-05	4.71158
YIR036C	IRC24	1.22299	1.94486e-05	4.71111
YDR228C	PCF11	2.14504	1.96756e-05	4.70607
YER136W	GDI1	1.65096	2.47338e-05	4.60671
YMR079W	SEC14	1.32871	2.53502e-05	4.59602
YLR340W	RPP0	0.873721	2.60465e-05	4.58425
YOL039W	RPP2A	0.960073	2.71161e-05	4.56677
YHR082C	KSP1	0.962929	2.97828e-05	4.52604
YJL127C-B	MCO6	0.611864	3.42092e-05	4.46586
YGR041W	BUD9	1.98724	3.58013e-05	4.4461
YLR094C	GIS3	1.162	3.99366e-05	4.39863
YDL241W	YDL241W	0.710998	4.44785e-05	4.35185
YLR216C	CPR6	0.648519	4.57479e-05	4.33963
YKL063C	YKL063C	0.677356	4.64251e-05	4.33325
YJL141C	YAK1	4.02587	5.05683e-05	4.29612
YKL060C	FBA1	1.20188	5.56429e-05	4.25459
YDL012C	YDL012C	0.545208	6.04301e-05	4.21875
YHL015W	RPS20	0.718685	6.6289e-05	4.17856
YOL082W	ATG19	0.652564	7.03453e-05	4.15277
YHR203C	RPS4B	1.00802	7.08133e-05	4.14989
YGL243W	TAD1	0.733018	7.15632e-05	4.14531
YBR085W	AAC3	1.22512	7.72885e-05	4.11189
YDL025C	RTK1	2.55266	8.05413e-05	4.09398
YDL134C	PPH21	0.606875	8.05856e-05	4.09374
YNL093W	YPT53	1.1441	8.35031e-05	4.0783
YCR100C	EMA35	0.762723	8.98898e-05	4.04629
YOR251C	TUM1	1.95195	9.15542e-05	4.03832
YER131W	RPS26B	0.517443	9.20962e-05	4.03576
YGR105W	VMA21	0.633233	9.22492e-05	4.03504
YPR104C	FHL1	2.74733	9.61702e-05	4.01696
YAL033W	POP5	1.01153	9.8086e-05	4.00839
YPR152C	URN1	1.1241	0.000100469	3.99797
YOR327C	SNC2	0.667504	0.00010569	3.97597
YAR020C	PAU7	0.532945	0.000109166	3.96191
YDR033W	MRH1	2.05953	0.000110687	3.9559
YOR075W	UFE1	1.74876	0.000114519	3.94112
YIL006W	YIA6	0.598791	0.000122233	3.91281
YGR222W	PET54	0.613639	0.000123308	3.90901
YOR042W	CUE5	0.676632	0.000126298	3.8986
YJL127C	SPT10	0.713993	0.000159855	3.79627
YOL072W	THP1	0.633296	0.000161227	3.79256
YDR156W	RPA14	0.625099	0.000162825	3.78828
YGL033W	HOP2	1.24751	0.00016717	3.77684
YDL046W	NPC2	0.674083	0.000184838	3.73321
YGL235W	YGL235W	0.722043	0.000189845	3.7216
YNL090W	RHO2	0.563554	0.000197254	3.70497
YJL031C	BET4	1.14892	0.00019819	3.70292
YJL085W	EXO70	1.41633	0.000201941	3.69478
YCL042W	YCL042W	0.742436	0.000215232	3.66709
YBR084C-A	RPL19A	0.614614	0.000217098	3.66334
YGR121W-A	YGR121W-A	0.505848	0.000233631	3.63147
YJR126C	VPS70	0.754576	0.000237642	3.62408
YJL115W	ASF1	1.10776	0.00024887	3.60403
YER125W	RSP5	1.2927	0.000258659	3.58727
YAR042W	SWH1	2.36197	0.000263488	3.57924
YCL038C	ATG22	0.873212	0.000275441	3.55997
YKL082C	RRP14	0.666095	0.000306875	3.51304
YPL209C	IPL1	0.85428	0.000318855	3.49641
YBL018C	POP8	1.03308	0.000351366	3.45424
YOR247W	SRL1	0.492241	0.000363155	3.43991
YMR159C	ATG16	0.618283	0.00040376	3.39388
YER034W	YER034W	1.70578	0.000413044	3.384
YHR012W	VPS29	1.03228	0.000446353	3.35032
YOR319W	HSH49	0.536348	0.000461253	3.33606
YLR047C	FRE8	0.71514	0.000478041	3.32054
YPR007C	REC8	0.662072	0.000509991	3.29244
YCR099C	YCR099C	0.657703	0.000622079	3.20615
YNL199C	GCR2	1.42539	0.000684815	3.16443
YIL127C	RRT14	2.5588	0.000700987	3.15429
YOR061W	CKA2	0.593194	0.000734906	3.13377
YCL001W-B	YCL001W-B	0.514272	0.000785168	3.10504
YPR101W	SNT309	0.512808	0.000810467	3.09126
YDL019C	OSH2	1.65818	0.00081499	3.08885
YEL046C	GLY1	0.696554	0.000820602	3.08587
YER056C-A	RPL34A	0.728643	0.000824126	3.08401
YOR038C	HIR2	1.02155	0.000868331	3.06131
YNL243W	SLA2	0.54777	0.000873267	3.05885
YNL190W	YNL190W	0.488961	0.000878161	3.05643
YGR042W	MTE1	0.944668	0.00108474	2.96467
YMR056C	AAC1	2.70069	0.00112515	2.94879
YDR091C	RLI1	0.592078	0.00114898	2.93969
YAL034C	FUN19	1.9014	0.00116152	2.93497
YOL151W	GRE2	0.432264	0.00118451	2.92646
YNR061C	YNR061C	1.19367	0.00124446	2.90502
YLR367W	RPS22B	0.511779	0.00126329	2.8985
YKL189W	HYM1	1.32297	0.00133501	2.87451
YEL003W	GIM4	1.04121	0.00139471	2.85551
YGL075C	MPS2	0.565189	0.00139984	2.85392
YKL180W	RPL17A	0.500781	0.00142266	2.8469
YER153C	PET122	0.496789	0.0014706	2.83251
YNR069C	BSC5	1.38995	0.0014795	2.82989
YGL115W	SNF4	0.561104	0.00150745	2.82176
YFR050C	PRE4	0.784699	0.00158263	2.80062
YGR109C	CLB6	0.652971	0.00164006	2.78514
YIR035C	NRE1	2.16174	0.00176152	2.75411
YDL195W	SEC31	0.525637	0.0018048	2.74357
YNL081C	SWS2	1.37461	0.00187032	2.72808
YOR232W	MGE1	0.635752	0.00187664	2.72662
YMR200W	ROT1	0.577349	0.00191072	2.7188
YDR222W	YDR222W	0.527284	0.00194261	2.71161
YKR013W	PRY2	1.01278	0.00199203	2.7007
YER070W	RNR1	0.585609	0.00200803	2.69723
YMR078C	CTF18	0.495775	0.00213855	2.66988
YOR122C	PFY1	0.918173	0.00227212	2.64357
YDR469W	SDC1	0.442743	0.00229124	2.63993
YDL240W	LRG1	1.34806	0.00243162	2.6141
YOL127W	RPL25	0.419922	0.00245623	2.60973
YEL056W	HAT2	0.621786	0.00261573	2.58241
YEL034W	HYP2	0.454355	0.00286917	2.54224
YNL259C	ATX1	0.574359	0.00287519	2.54133
YFR033C	QCR6	1.17237	0.00295023	2.53014
YER043C	SAH1	1.20421	0.0030007	2.52278
YER019C-A	SBH2	0.783783	0.0030995	2.50871
YDR527W	RBA50	0.49347	0.00318246	2.49724
YBR160W	CDC28	0.430768	0.00325384	2.4876
YLR219W	MSC3	0.495137	0.00331307	2.47977
YPL135W	ISU1	0.696088	0.00332483	2.47823
YML083C	YML083C	1.00595	0.00352858	2.4524
YGR153W	YGR153W	0.43779	0.00365083	2.43761
YDR088C	SLU7	0.450995	0.00369404	2.4325
YJL168C	SET2	0.40984	0.00369986	2.43181
YOR068C	VAM10	0.884268	0.00378718	2.42168
YLR048W	RPS0B	0.903826	0.003961	2.4022
YBR283C	SSH1	0.596922	0.00402421	2.39532
YJL077C	ICS3	1.03258	0.00404852	2.3927
YBR096W	YBR096W	1.09412	0.00420461	2.37627
YDR023W	SES1	0.564823	0.0042771	2.36885
YMR202W	ERG2	0.891456	0.00437691	2.35883
YGL188C-A	YGL188C-A	0.412751	0.0044302	2.35358
YDL098C	SNU23	0.457408	0.00465018	2.33253
YBR182C-A	YBR182C-A	0.462655	0.00473129	2.32502
YMR305C	SCW10	0.411923	0.00476312	2.32211
YMR067C	UBX4	1.59476	0.00515587	2.2877
YDR309C	GIC2	0.544304	0.00515718	2.28759
YGR029W	ERV1	1.41312	0.00523581	2.28102
YER117W	RPL23B	0.45332	0.00540665	2.26707
YMR047C	NUP116	1.39924	0.00552512	2.25766
YNL317W	PFS2	0.413732	0.00572362	2.24233
YBR262C	MIC12	0.361043	0.00574747	2.24052
YNL269W	BSC4	0.604319	0.00592744	2.22713
YNR035C	ARC35	1.55213	0.00630105	2.20059
YIR015W	RPR2	0.595423	0.00638772	2.19465
YHR195W	NVJ1	0.492933	0.0064603	2.18975
YCR095W-A	YCR095W-A	0.901991	0.0065586	2.18319
YHL001W	RPL14B	0.372686	0.0067943	2.16786
YJR054W	KCH1	0.435603	0.00695635	2.15762
YOR302W	YOR302W	0.393888	0.0080812	2.09252
YNR022C	MRPL50	0.384662	0.00819706	2.08634
YGL209W	MIG2	0.801616	0.00840257	2.07559
YJR154W	YJR154W	0.677621	0.00871715	2.05963
YJL048C	UBX6	0.536217	0.00889232	2.05099
YBL057C	PTH2	0.649812	0.0089413	2.0486
YJR130C	STR2	0.409632	0.00913564	2.03926
YOR104W	PIN2	0.601518	0.00938179	2.02771
YOR304C-A	BIL1	0.433211	0.00943172	2.02541
YDR484W	VPS52	0.972139	0.00954635	2.02016
YER180C-A	SLO1	0.970904	0.0099536	2.00202
YDR035W	ARO3	1.67467	0.0100077	1.99967
YLR328W	NMA1	0.342594	0.0102693	1.98846
YHR181W	SVP26	0.520554	0.0106108	1.97425
YNL263C	YIF1	0.889097	0.0108066	1.96631
YJR019C	TES1	1.54287	0.0109138	1.96202
YLR200W	YKE2	0.434633	0.011314	1.94638
YDR282C	MRX10	0.684339	0.0114876	1.93977
YNL229C	URE2	0.370632	0.0117103	1.93143
YIL144W	NDC80	0.946325	0.0119308	1.92333
YOR140W	SFL1	0.537196	0.0121188	1.91654
YDR418W	RPL12B	0.345959	0.0124312	1.90549
YJR034W	PET191	0.813485	0.0124545	1.90468
YGR036C	CAX4	0.692748	0.0126094	1.8993
YNL282W	POP3	0.460587	0.0130968	1.88283
YFL039C	ACT1	0.460587	0.0131398	1.88141
YKL028W	TFA1	0.460587	0.0131665	1.88053
YBR045C	GIP1	1.10345	0.0132453	1.87794
YGL008C	PMA1	0.626718	0.0136557	1.86469
YKL181W	PRS1	0.969963	0.0137236	1.86253
YDR320C	SWA2	0.600309	0.0149543	1.82523
YER071C	TDA2	0.443982	0.0162346	1.78956
YIL092W	YIL092W	1.81753	0.0162438	1.78931
YPL081W	RPS9A	0.320734	0.017371	1.76017
YNR003C	RPC34	1.39163	0.0178494	1.74838
YER001W	MNN1	1.13105	0.0181404	1.74135
YDL085C-A	YDL085C-A	0.533746	0.0182351	1.73909
YNL310C	ZIM17	0.890576	0.0183276	1.73689
YHR157W	REC104	1.38453	0.0184838	1.73321
YDR386W	MUS81	1.2357	0.018546	1.73175
YJL117W	PHO86	0.435346	0.018567	1.73126
YGL147C	RPL9A	0.33781	0.0195088	1.70977
YNL007C	SIS1	0.544913	0.0198649	1.70191
YLR218C	COA4	0.351273	0.0198899	1.70137
YCL057C-A	MIC10	0.400438	0.0205035	1.68817
YBR069C	TAT1	0.32596	0.0208895	1.68007
YDR042C	YDR042C	0.368822	0.0219734	1.6581
YMR081C	ISF1	1.45842	0.0223996	1.64976
YHR143W	DSE2	0.334592	0.0231323	1.63578
YPR103W	PRE2	0.36772	0.024448	1.61176
YNL244C	SUI1	0.385153	0.0247696	1.60608
YOR157C	PUP1	0.584951	0.0264697	1.57725
YOR382W	FIT2	0.532966	0.0266881	1.57368
YBR072W	HSP26	1.05705	0.026971	1.5691
YLR084C	RAX2	0.606638	0.027173	1.56586
YLR068W	FYV7	0.578461	0.0276196	1.55878
YJL041W	NSP1	0.632358	0.0278344	1.55542
YGR181W	TIM13	0.982612	0.0301579	1.5206
YMR070W	MOT3	0.362964	0.0334649	1.47541
YOR186W	YOR186W	0.863961	0.0335668	1.47409
YLR113W	HOG1	0.32164	0.0362976	1.44012
YJL184W	GON7	0.452967	0.0390509	1.40837
YDL028C	MPS1	0.456526	0.0401837	1.39595
YBL056W	PTC3	0.800346	0.0422037	1.37465
YOL011W	PLB3	0.589909	0.0440166	1.35638
YLR387C	REH1	0.460449	0.0456737	1.34033
YDL133W	SRF1	0.504919	0.0463181	1.33425
YOL124C	TRM11	0.483138	0.0464496	1.33302
YNL099C	OCA1	0.413966	0.0466224	1.3314
YLR316C	TAD3	0.839084	0.0466759	1.33091
YNL036W	NCE103	0.321207	0.0475178	1.32314
YDR100W	TVP15	0.29185	0.0476901	1.32157
YGL221C	NIF3	0.656161	0.0480732	1.3181
YAL016W	TPD3	1.44896	0.0488762	1.3109
YIL164C	NIT1	0.365143	0.04931	1.30706
YIR018W	YAP5	0.397812	0.0496363	1.3042
YDR246W-A	YDR246W-A	0.257137	0.049838	1.30244
YOR377W	ATF1	0.365565	0.050318	1.29828
YIL134C-A	YIL134C-A	0.318584	0.0508992	1.29329
YOL006C	TOP1	0.64184	0.0513987	1.28905
YLR192C	HCR1	0.418461	0.0517748	1.28588
YJL047C-A	YJL047C-A	0.262234	0.0518196	1.28551
YKL007W	CAP1	0.258416	0.0521773	1.28252
YNL204C	SPS18	0.291789	0.0538377	1.26891
YER058W	PET117	0.804991	0.060896	1.21541
YDL191W	RPL35A	0.295957	0.0609954	1.2147
YOR164C	GET4	0.275606	0.0612582	1.21284
YMR155W	YMR155W	1.06299	0.061653	1.21005
YPR156C	TPO3	0.977786	0.0623846	1.20492
YDR489W	SLD5	0.24795	0.0637568	1.19547
YOR106W	VAM3	0.304272	0.0657582	1.18205
YGR209C	TRX2	0.573901	0.0665663	1.17675
YJR112W-A	YJR112W-A	0.331046	0.0678351	1.16855
YIL070C	MAM33	0.285714	0.0688124	1.16233
YKL191W	DPH2	1.55914	0.0692396	1.15965
YEL050C	RML2	0.3203	0.0703747	1.15258
YBL052C	SAS3	0.439389	0.0730299	1.1365
YOL142W	RRP40	0.290583	0.0732037	1.13547
YOR378W	AMF1	0.773247	0.0735208	1.13359
YGL262W	YGL262W	0.311693	0.0747253	1.12653
YFL050C	ALR2	0.344008	0.0749674	1.12513
YKL117W	SBA1	0.714224	0.0753019	1.12319
YIL052C	RPL34B	0.300075	0.07689	1.11413
YOR079C	ATX2	0.841588	0.0772545	1.11208
YPL198W	RPL7B	0.650999	0.077832	1.10884
YKR049C	FMP46	0.254763	0.0781676	1.10697
YNL312W	RFA2	0.570236	0.0805184	1.09411
YKL039W	PTM1	0.600219	0.0822741	1.08474
YLR438W	CAR2	1.33343	0.0831914	1.07992
YLR182W	SWI6	0.742972	0.0833081	1.07931
YPR167C	MET16	0.476651	0.0892062	1.04961
YDR356W	SPC110	0.633489	0.0893037	1.04913
YPR035W	GLN1	0.39684	0.0973429	1.0117
YLL041C	SDH2	0.681122	0.0984211	1.00691
YKR057W	RPS21A	0.406718	0.0985106	1.00652
YLR448W	RPL6B	0.300836	0.100261	0.99887
YGR111W	YGR111W	0.696587	0.104642	0.980294
YDR339C	FCF1	0.210572	0.11034	0.957269
YER074W	RPS24A	0.297848	0.114306	0.94193
YGR193C	PDX1	0.81396	0.120687	0.918341
YML074C	FPR3	0.228519	0.122052	0.913457
YHR128W	FUR1	0.246543	0.125004	0.903075
YFL028C	CAF16	0.438137	0.125578	0.901086
YLR079W	SIC1	0.586237	0.130568	0.884165
YPL222W	FMP40	0.259694	0.13115	0.882232
YER076C	YER076C	0.608482	0.133132	0.875718
YKR086W	PRP16	0.900872	0.134927	0.8699
YMR166C	MME1	0.31186	0.137786	0.860794
YER094C	PUP3	0.423841	0.143135	0.844254
YIL147C	SLN1	0.537971	0.146223	0.834984
YHR153C	SPO16	0.227892	0.150491	0.822488
YPL169C	MEX67	0.843011	0.157616	0.8024
YAL068C	PAU8	0.225558	0.157979	0.8014
YLR104W	LCL2	0.226367	0.166295	0.77912
YHR138C	YHR138C	0.28121	0.168265	0.774005
YNL217W	PPN2	0.205826	0.168284	0.773958
YDR184C	ATC1	0.533451	0.168717	0.772842
YBR301W	PAU24	0.22973	0.169651	0.770444
YNL147W	LSM7	0.192109	0.170733	0.767682
YFL045C	SEC53	0.22197	0.174267	0.758784
YPL066W	RGL1	0.614505	0.180409	0.743741
YIL023C	YKE4	0.699422	0.182727	0.738197
YHR175W-A	YHR175W-A	0.510172	0.184398	0.734244
YLR125W	YLR125W	0.412467	0.185907	0.730704
YAL007C	ERP2	0.338836	0.186965	0.72824
YGR146C-A	YGR146C-A	0.224315	0.187808	0.726286
YLL046C	RNP1	0.375824	0.189417	0.722581
YGL117W	YGL117W	0.57413	0.192671	0.715185
YJL122W	ALB1	0.21338	0.195341	0.709206
YIR014W	VLD1	0.332825	0.199673	0.69968
YAR029W	YAR029W	0.181092	0.202733	0.693075
YNL211C	MRX7	0.219809	0.211465	0.674761
YPR017C	DSS4	0.206899	0.213495	0.670612
YER151C	UBP3	0.285446	0.216178	0.665188
YBR085C-A	YBR085C-A	0.237822	0.216257	0.665029
YNR068C	YNR068C	0.207876	0.216533	0.664476
YDR179C	CSN9	0.284839	0.216865	0.663811
YLR264W	RPS28B	0.176016	0.218575	0.6604
YGL259W	YPS5	0.278261	0.220086	0.657408
YML105C	SEC65	0.63134	0.222829	0.652029
YCR030C	SYP1	0.214825	0.225076	0.647671
YBR141C	BMT2	0.172586	0.225447	0.646956
YGR180C	RNR4	0.218269	0.227595	0.642836
YMR034C	RCH1	0.647466	0.229345	0.63951
YFR008W	FAR7	0.584878	0.230107	0.638071
YFR032C-B	MIN10	0.569259	0.237834	0.623726
YCR073W-A	SOL2	0.356934	0.239049	0.621513
YGR249W	MGA1	0.314372	0.239255	0.621138
YBR001C	NTH2	0.293269	0.241897	0.61637
YBR011C	IPP1	0.206325	0.243388	0.613701
YBL010C	LAA2	0.26126	0.253874	0.595381
YLR042C	NFG1	0.355081	0.256453	0.590993
YLR378C	SEC61	0.283562	0.256802	0.590402
YDR463W	STP1	0.366482	0.257116	0.589871
YGR155W	CYS4	0.463914	0.260872	0.583572
YLR036C	YLR036C	0.254623	0.262985	0.580068
YAL038W	CDC19	0.982613	0.263103	0.579875
YDR098C	GRX3	0.231269	0.267631	0.572464
YDL156W	CMR1	0.362891	0.28588	0.543816
YPL098C	MGR2	0.152933	0.288643	0.539639
YOR293W	RPS10A	0.28748	0.289249	0.538729
YJR120W	YJR120W	0.261707	0.289864	0.537806
YEL041W	YEF1	0.31069	0.297285	0.526827
YGR099W	TEL2	0.511408	0.297378	0.526691
YHL027W	RIM101	0.554917	0.300424	0.522265
YDR500C	RPL37B	0.176292	0.303351	0.518054
YOR276W	CAF20	0.167072	0.30441	0.516541
YER047C	SAP1	0.167072	0.304588	0.516287
YGR238C	KEL2	0.323707	0.305212	0.515398
YER150W	SPI1	0.210934	0.305986	0.514298
YJL124C	LSM1	0.17909	0.309354	0.509545
YLR147C	SMD3	0.210522	0.310901	0.507378
YER044C	ERG28	0.152152	0.311122	0.507069
YKR045C	YKR045C	0.223077	0.314833	0.50192
YJR048W	CYC1	0.134953	0.316144	0.500115
YLR136C	TIS11	0.343789	0.317995	0.49758
YMR100W	MUB1	0.13308	0.31929	0.495815
YDR201W	SPC19	0.138898	0.319702	0.495255
YMR228W	MTF1	0.217263	0.327246	0.485126
YGR072W	UPF3	0.347808	0.328563	0.483381
YPL030W	TRM44	0.196557	0.32912	0.482646
YCR067C	SED4	0.295896	0.330224	0.481191
YDR026C	NSI1	0.422385	0.330733	0.480523
YFL016C	MDJ1	0.131833	0.337596	0.471603
YGR174W-A	YGR174W-A	0.196774	0.343893	0.463577
YPR168W	NUT2	0.13272	0.346467	0.460339
YOR253W	NAT5	0.214045	0.346904	0.459791
YEL006W	YEA6	0.176326	0.353203	0.451975
YGL038C	OCH1	0.304913	0.353792	0.451251
YPR066W	UBA3	0.359237	0.360279	0.443361
YPL111W	CAR1	0.295993	0.361171	0.442288
YEL066W	HPA3	0.491027	0.37374	0.42743
YBR257W	POP4	0.134419	0.375459	0.425437
YCR020C-A	MAK31	0.254653	0.377113	0.423528
YML036W	CGI121	0.112618	0.381055	0.419012
YGL181W	GTS1	0.271403	0.383613	0.416107
YOR137C	SIA1	0.581611	0.387934	0.411242
YJR147W	HMS2	0.114348	0.398269	0.399823
YCR012W	PGK1	0.280823	0.404197	0.393407
YDR073W	SNF11	0.312862	0.415742	0.381176
YDL130W-A	STF1	0.14437	0.416477	0.380409
YLR109W	AHP1	0.134917	0.424602	0.372018
YLL056C	YLL056C	0.112427	0.443265	0.353337
YDR437W	GPI19	0.10611	0.443701	0.35291
YDL072C	YET3	0.121315	0.443879	0.352735
YML028W	TSA1	0.167804	0.449294	0.347469
YKL023W	SKA1	0.146129	0.455014	0.341975
YDR296W	MHR1	0.184494	0.459459	0.337753
YPR187W	RPO26	0.0968369	0.460192	0.337061
YPR188C	MLC2	0.316118	0.464752	0.332779
YKL161C	KDX1	0.122865	0.469687	0.328191
YEL018W	EAF5	0.242232	0.469766	0.328118
YOR194C	TOA1	0.137071	0.471548	0.326475
YHR139C	SPS100	0.0940047	0.4734	0.324771
YDL121C	EXP1	0.0999261	0.477375	0.32114
YHR106W	TRR2	0.187776	0.479576	0.319143
YPL004C	LSP1	0.103547	0.480268	0.318517
YMR264W	CUE1	0.137416	0.480772	0.318061
YPR043W	RPL43A	0.0994288	0.482656	0.316363
YJL136C	RPS21B	0.329295	0.493502	0.306711
YGR116W	SPT6	0.337661	0.496105	0.304426
YGR145W	ENP2	0.35408	0.510696	0.291838
YML013W	UBX2	0.596896	0.511625	0.291048
YJL177W	RPL17B	0.122518	0.5158	0.287518
YMR311C	GLC8	0.0897428	0.515834	0.28749
YOR250C	CLP1	0.172455	0.51808	0.285603
YIL121W	QDR2	0.181861	0.519813	0.284153
YDR062W	LCB2	0.0996748	0.52217	0.282188
YLR372W	ELO3	0.13838	0.522544	0.281877
YDL102W	POL3	0.43949	0.527843	0.277495
YDL105W	NSE4	0.163657	0.531199	0.274743
YFR026C	ULI1	0.0943221	0.542598	0.265522
YLR233C	EST1	0.141798	0.544903	0.263681
YMR042W	ARG80	0.108597	0.547449	0.261656
YDL067C	COX9	0.0864405	0.554237	0.256304
YNR053C	NOG2	0.198611	0.554822	0.255846
YDR181C	SAS4	0.101577	0.555245	0.255515
YDR115W	MRX14	0.085892	0.56029	0.251587
YGL173C	XRN1	0.244006	0.572453	0.24226
YLR321C	SFH1	0.0821063	0.58053	0.236175
YDR003W-A	YDR003W-A	0.134928	0.584812	0.232984
YBR046C	ZTA1	0.204626	0.591512	0.228037
YGR086C	PIL1	0.0716142	0.59154	0.228016
YGR268C	HUA1	0.197052	0.593416	0.22664
YIL132C	CSM2	0.117304	0.596117	0.224668
YOR028C	CIN5	0.0836435	0.601079	0.221068
YDR517W	GRH1	0.102479	0.602541	0.220013
YPL203W	TPK2	0.213578	0.606999	0.216812
YER039C-A	YER039C-A	0.120427	0.608868	0.215477
YBR221W-A	YBR221W-A	0.126901	0.615818	0.210548
YAL048C	GEM1	0.101267	0.620608	0.207182
YER074W-A	YOS1	0.0917618	0.634018	0.197898
YKL112W	ABF1	0.118443	0.648496	0.188093
YML015C	TAF11	0.0877982	0.648942	0.187794
YOR098C	NUP1	0.17696	0.659179	0.180996
YER174C	GRX4	0.0801148	0.673003	0.171983
YER111C	SWI4	0.240683	0.678152	0.168673
YDR487C	RIB3	0.131005	0.685881	0.163751
YLR173W	YLR173W	0.0893529	0.68776	0.162563
YBR286W	APE3	0.226211	0.688869	0.161863
YLL052C	AQY2	0.0543538	0.701189	0.154165
YML038C	YMD8	0.291291	0.706552	0.150856
YKR083C	DAD2	0.0860991	0.707349	0.150366
YHR110W	ERP5	0.0552607	0.711049	0.148101
YPL230W	USV1	0.115766	0.711687	0.147711
YER063W	THO1	0.0696751	0.71196	0.147545
YIL051C	MMF1	0.0748291	0.714395	0.146062
YGR271C-A	EFG1	0.0534904	0.726743	0.138619
YER175C	TMT1	0.0488764	0.727492	0.138172
YGL253W	HXK2	0.0825817	0.731392	0.13585
YKL096W	CWP1	0.0636612	0.731636	0.135705
YCL047C	POF1	0.0535677	0.736039	0.133099
YGR169C-A	LSO2	0.0556466	0.737586	0.132187
YHR024C	MAS2	0.0795877	0.738537	0.131628
YDR538W	PAD1	0.0447624	0.739196	0.13124
YLR056W	ERG3	0.210305	0.740255	0.130619
YOR307C	SLY41	0.0514202	0.749201	0.125402
YDL088C	ASM4	0.0521471	0.752082	0.123735
YOR220W	RCN2	0.0950936	0.757804	0.120443
YMR209C	YMR209C	0.0561367	0.763392	0.117253
YLR290C	COQ11	0.0451287	0.764586	0.116574
YOR210W	RPB10	0.0723074	0.773382	0.111606
YJL166W	QCR8	0.0460118	0.775571	0.110378
YER050C	RSM18	0.0831031	0.785065	0.105094
YNL046W	YNL046W	0.0407285	0.795799	0.0991968
YDR513W	GRX2	0.0442135	0.800672	0.0965455
YBR147W	RTC2	0.0690795	0.805295	0.0940449
YHR131C	YHR131C	0.093881	0.807514	0.0928501
YFR017C	IGD1	0.0490883	0.80759	0.0928093
YCL064C	CHA1	0.09931	0.815258	0.0887049
YKR066C	CCP1	0.0301555	0.828856	0.0815212
YKL122C	SRP21	0.0306739	0.845086	0.0730989
YJL072C	PSF2	0.0373586	0.852702	0.0692027
YHR179W	OYE2	0.089057	0.85674	0.0671508
YIL074C	SER33	0.0535982	0.861682	0.0646531
YJR129C	EFM3	0.030134	0.86319	0.0638936
YLR221C	RSA3	0.0412874	0.875687	0.057651
YMR318C	ADH6	0.0417616	0.88077	0.0551374
YMR295C	YMR295C	0.060961	0.884486	0.0533092
YFL041W-A	YFL041W-A	0.056386	0.889152	0.051024
YDL137W	ARF2	0.0206671	0.899042	0.04622
YDL106C	PHO2	0.0491684	0.901155	0.0452006
YLR086W	SMC4	0.0755442	0.902436	0.0445836
YJR144W	MGM101	0.042244	0.902867	0.0443764
YOR386W	PHR1	0.0215949	0.906876	0.042452
YDR074W	TPS2	0.0347624	0.919544	0.0364274
YER115C	SPR6	0.0241075	0.932755	0.0302322
YNL032W	SIW14	0.0103244	0.944286	0.0248964
YLR012C	YLR012C	0.0143083	0.945646	0.0242716
YJL174W	KRE9	0.0291328	0.947502	0.0234199
YCL050C	APA1	0.00968517	0.951483	0.0215991
YKR100C	SKG1	0.0153651	0.951689	0.0215049
YER062C	GPP2	0.0362559	0.953472	0.020692
YLR352W	LUG1	0.0222849	0.956178	0.0194614
YEL026W	SNU13	0.00777802	0.960489	0.0175076
YIL009W	FAA3	0.00725877	0.962546	0.0165786
YJR002W	MPP10	0.00641534	0.967662	0.0142764
YGR260W	TNA1	0.00518101	0.969548	0.0134308
YER025W	GCD11	0.00474812	0.976351	0.0103939
YGR074W	SMD1	0.00490521	0.976745	0.0102188
YMR194W	RPL36A	0.00389579	0.976997	0.0101067
YML047C	PRM6	0.00486285	0.977935	0.00969011
YBL008W	HIR1	0.0136376	0.979059	0.00919114
YMR260C	TIF11	0.00713966	0.983661	0.00715436
YDR277C	MTH1	0.00241991	0.986551	0.00588047
YER046W	SPO73	0.00305061	0.987941	0.00526895
YOR168W	GLN4	0.0186392	0.988103	0.00519772
YLR013W	GAT3	0.00583165	0.991944	0.00351289
YDR379C-A	SDH6	0.00171343	0.99251	0.00326523
YBL040C	ERD2	0.00224236	0.993584	0.00279536
YHR061C	GIC1	0.00084386	0.996323	0.00159984
YJL043W	YJL043W	0.00101126	0.996539	0.00150561
YER068W	MOT2	-2.20039e-07	1	0
YGL011C	SCL1	-0.00140383	0.994554	-0.00237157
YHR210C	YHR210C	-0.00489284	0.993067	-0.00302133
YFR037C	RSC8	-0.0230774	0.988141	-0.00518097
YHL022C	SPO11	-0.00357262	0.986843	-0.00575198
YDR208W	MSS4	-0.00264375	0.985898	-0.00616787
YGR046W	TAM41	-0.00590439	0.984437	-0.00681227
YAL056W	GPB2	-0.00535494	0.984031	-0.00699105
YJL047C	RTT101	-0.00631538	0.976612	-0.010278
YBL011W	SCT1	-0.0105691	0.974592	-0.0111774
YJL178C	ATG27	-0.00566317	0.971926	-0.0123667
YNL313C	EMW1	-0.00965827	0.969495	-0.0134545
YER018C	SPC25	-0.0110121	0.963001	-0.0163732
YGR113W	DAM1	-0.0119707	0.955044	-0.0199764
YMR147W	LDO45	-0.0103258	0.946234	-0.0240012
YOR159C	SME1	-0.00932894	0.94571	-0.0242419
YPL249C-A	RPL36B	-0.0114562	0.944083	-0.0249899
YML079W	YML079W	-0.0125834	0.940264	-0.02675
YJR086W	STE18	-0.0124878	0.936354	-0.0285599
YDL053C	PBP4	-0.0216138	0.92803	-0.0324381
YMR235C	RNA1	-0.0236548	0.921681	-0.0354196
YFR032C-A	RPL29	-0.0152146	0.920413	-0.036017
YFR010W	UBP6	-0.0165051	0.919372	-0.0365086
YDR224C	HTB1	-0.0884733	0.918052	-0.0371329
YBR267W	REI1	-0.0325827	0.916858	-0.0376978
YKL099C	UTP11	-0.0155779	0.916255	-0.0379836
YGL168W	HUR1	-0.0172348	0.911126	-0.0404216
YJR150C	DAN1	-0.0324975	0.909615	-0.0411422
YNL110C	NOP15	-0.0248967	0.904503	-0.0435899
YBL071C-B	YBL071C-B	-0.0359874	0.904468	-0.0436068
YOR119C	RIO1	-0.026982	0.903871	-0.0438935
YPR034W	ARP7	-0.026982	0.903849	-0.0439041
YPL133C	RDS2	-0.0232393	0.903275	-0.0441798
YGR037C	ACB1	-0.0214617	0.900183	-0.0456692
YLR410W	VIP1	-0.0612665	0.899403	-0.0460455
YJR094W-A	RPL43B	-0.0183094	0.898666	-0.0464015
YNL206C	RTT106	-0.032368	0.886861	-0.0521445
YBR234C	ARC40	-0.0414286	0.882006	-0.0545285
YGL045W	RIM8	-0.0586559	0.881216	-0.0549175
YDR142C	PEX7	-0.078072	0.867796	-0.0615824
YOL073C	DSC2	-0.0311365	0.866105	-0.0624293
YLR197W	NOP56	-0.0278037	0.858698	-0.0661593
YGR161W-C	YGR161W-C	-0.0448347	0.856966	-0.0670364
YGR173W	RBG2	-0.090306	0.853346	-0.0688749
YGL248W	PDE1	-0.0673743	0.840309	-0.0755608
YLL014W	EMC6	-0.0429311	0.828631	-0.081639
YER110C	KAP123	-0.0561013	0.820779	-0.0857739
YLR370C	ARC18	-0.0476865	0.813838	-0.089462
YPL177C	CUP9	-0.0788172	0.812352	-0.0902555
YOR268C	YOR268C	-0.0385155	0.811539	-0.0906907
YHR072W-A	NOP10	-0.0449853	0.804909	-0.0942533
YOR226C	ISU2	-0.0378838	0.803551	-0.0949864
YPR200C	ARR2	-0.0415245	0.802164	-0.095737
YDR063W	AIM7	-0.0431736	0.793539	-0.100432
YGR210C	YGR210C	-0.0653777	0.781997	-0.106795
YDR451C	YHP1	-0.080164	0.780961	-0.10737
YKL156W	RPS27A	-0.0400995	0.779678	-0.108085
YDR482C	CWC21	-0.0411427	0.776496	-0.109861
YBR171W	SEC66	-0.0581673	0.771273	-0.112792
YDL186W	YDL186W	-0.100745	0.769405	-0.113845
YHR156C	LIN1	-0.0465206	0.766229	-0.115641
YDR299W	BFR2	-0.0704221	0.765939	-0.115806
YJL001W	PRE3	-0.0616191	0.765429	-0.116095
YNL279W	PRM1	-0.0616193	0.76539	-0.116117
YGR256W	GND2	-0.0568276	0.750705	-0.124531
YOR305W	RRG7	-0.0476951	0.743764	-0.128565
YPL208W	RKM1	-0.10676	0.742698	-0.129188
YDL136W	RPL35B	-0.0656045	0.739337	-0.131157
YKR080W	MTD1	-0.131411	0.725061	-0.139626
YHR132W-A	IGO2	-0.112173	0.724617	-0.139891
YPL151C	PRP46	-0.0604053	0.721738	-0.14162
YDR493W	MZM1	-0.0647988	0.711486	-0.147834
YBL031W	SHE1	-0.147745	0.711328	-0.14793
YFR009W	GCN20	-0.195332	0.710441	-0.148472
YOL031C	SIL1	-0.199705	0.707839	-0.150065
YCR087C-A	YCR087C-A	-0.135078	0.705862	-0.15128
YER023W	PRO3	-0.0746026	0.697473	-0.156472
YMR171C	EAR1	-0.0652403	0.695245	-0.157862
YDR514C	YDR514C	-0.142106	0.686164	-0.163572
YPR138C	MEP3	-0.0925579	0.685337	-0.164096
YLR439W	MRPL4	-0.061859	0.683661	-0.165159
YER020W	GPA2	-0.1668	0.681716	-0.166397
YGL037C	PNC1	-0.0786185	0.681172	-0.166743
YPR060C	ARO7	-0.0578409	0.673528	-0.171644
YLR175W	CBF5	-0.057982	0.672442	-0.172345
YBR217W	ATG12	-0.145361	0.671377	-0.173034
YDR308C	SRB7	-0.0683682	0.668981	-0.174586
YOL121C	RPS19A	-0.0601446	0.668562	-0.174859
YGL203C	KEX1	-0.0897279	0.66736	-0.17564
YML100W-A	YML100W-A	-0.0897279	0.667344	-0.175651
YCR091W	KIN82	-0.126724	0.664171	-0.17772
YLR065C	SND2	-0.120677	0.65856	-0.181405
YFL056C	AAD6	-0.0907252	0.658417	-0.181499
YBL081W	YBL081W	-0.0664942	0.657503	-0.182102
YMR222C	FSH2	-0.165997	0.654652	-0.183989
YNL223W	ATG4	-0.0916898	0.654549	-0.184058
YER083C	GET2	-0.151365	0.653958	-0.18445
YPR037C	ERV2	-0.0719233	0.652715	-0.185276
YNR032C-A	HUB1	-0.0944601	0.645488	-0.190112
YLL018C	DPS1	-0.0732206	0.644146	-0.191016
YJR139C	HOM6	-0.142108	0.639604	-0.194089
YAL030W	SNC1	-0.0853502	0.639156	-0.194393
YGL242C	YGL242C	-0.0759838	0.634804	-0.197361
YJL109C	UTP10	-0.222871	0.634263	-0.19773
YOR078W	BUD21	-0.196015	0.63127	-0.199785
YLR390W	ECM19	-0.102428	0.621492	-0.206564
YPL183W-A	RTC6	-0.0708527	0.613558	-0.212144
YOL030W	GAS5	-0.0830758	0.613215	-0.212388
YLR380W	CSR1	-0.117534	0.612026	-0.21323
YDR014W	RAD61	-0.0989294	0.611305	-0.213742
YBR194W	AIM4	-0.0860035	0.611076	-0.213905
YPL013C	MRPS16	-0.072278	0.600156	-0.221736
YEL059C-A	SOM1	-0.10667	0.598898	-0.222647
YPR154W	PIN3	-0.0875687	0.598882	-0.222659
YDR034W-B	YDR034W-B	-0.0962672	0.592881	-0.227032
YNL104C	LEU4	-0.349597	0.590819	-0.228546
YGR236C	SPG1	-0.209619	0.589849	-0.229259
YLR210W	CLB4	-0.144447	0.586461	-0.231761
YEL057C	SDD1	-0.294376	0.582701	-0.234554
YLR435W	TSR2	-0.0854557	0.575956	-0.239611
YNR040W	MRX15	-0.121514	0.575252	-0.240142
YHR133C	NSG1	-0.0841789	0.573787	-0.241249
YDR372C	VPS74	-0.0929437	0.569295	-0.244663
YLR186W	EMG1	-0.0876592	0.567194	-0.246268
YER066W	RRT13	-0.113828	0.559719	-0.25203
YPL101W	ELP4	-0.249747	0.559306	-0.25235
YPL221W	FLC1	-0.154148	0.558843	-0.25271
YGL112C	TAF6	-0.299382	0.557228	-0.253967
YPL168W	MRX4	-0.147512	0.55714	-0.254036
YIL118W	RHO3	-0.115597	0.551214	-0.25868
YCR075W-A	EGO2	-0.13566	0.551157	-0.258725
YHR166C	CDC23	-0.115597	0.550991	-0.258856
YGR156W	PTI1	-0.115597	0.550742	-0.259052
YIL062C	ARC15	-0.115597	0.550723	-0.259066
YIL019W	FAF1	-0.115597	0.55066	-0.259116
YHR069C	RRP4	-0.115597	0.55063	-0.25914
YHR196W	UTP9	-0.115597	0.550509	-0.259236
YGR251W	NOP19	-0.115597	0.55037	-0.259346
YGR191W	HIP1	-0.115597	0.550112	-0.259549
YGR198W	YPP1	-0.115597	0.549864	-0.259745
YGR179C	OKP1	-0.115597	0.54967	-0.259898
YHR020W	YHR020W	-0.115597	0.549466	-0.260059
YGL053W	PRM8	-0.104236	0.536507	-0.270424
YOL135C	MED7	-0.0939607	0.533486	-0.272877
YMR146C	TIF34	-0.231147	0.531064	-0.274853
YKR025W	RPC37	-0.10451	0.52611	-0.278923
YKR016W	MIC60	-0.342972	0.523161	-0.281365
YGR102C	GTF1	-0.123862	0.514995	-0.288197
YBR244W	GPX2	-0.290445	0.504513	-0.297128
YKR007W	MEH1	-0.125123	0.503694	-0.297833
YBR196C	PGI1	-0.101345	0.502434	-0.298921
YGR128C	UTP8	-0.107602	0.49886	-0.302022
YBR270C	BIT2	-0.200907	0.497418	-0.303279
YCL001W-A	YCL001W-A	-0.107377	0.497327	-0.303358
YHR017W	YSC83	-0.269963	0.493901	-0.30636
YAR003W	SWD1	-0.125332	0.493379	-0.306819
YFL017C	GNA1	-0.103085	0.491492	-0.308484
YNL079C	TPM1	-0.124505	0.490979	-0.308937
YER022W	SRB4	-0.282968	0.485921	-0.313434
YKR056W	TRM2	-0.314906	0.481144	-0.317725
YMR044W	IOC4	-0.28129	0.479908	-0.318842
YLR189C	ATG26	-0.163374	0.478054	-0.320523
YER179W	DMC1	-0.393946	0.474335	-0.323915
YKL085W	MDH1	-0.255667	0.469621	-0.328253
YLL053C	YLL053C	-0.272021	0.46702	-0.330665
YDL018C	ERP3	-0.148598	0.46546	-0.332118
YOL092W	YPQ1	-0.150409	0.462154	-0.335214
YJR104C	SOD1	-0.176504	0.458484	-0.338676
YDR362C	TFC6	-0.139053	0.457313	-0.339786
YOR084W	LPX1	-0.154943	0.457179	-0.339913
YJL052W	TDH1	-0.300034	0.448401	-0.348333
YNL284C	MRPL10	-0.147208	0.445217	-0.351429
YER085C	YER085C	-0.103536	0.441234	-0.355331
YBL089W	AVT5	-0.313507	0.435785	-0.360728
YBL035C	POL12	-0.230879	0.434183	-0.362328
YGR079W	YGR079W	-0.122189	0.429434	-0.367104
YGL076C	RPL7A	-0.352042	0.429026	-0.367516
YMR049C	ERB1	-0.155489	0.425581	-0.371018
YNL195C	YNL195C	-0.23771	0.422977	-0.373684
YOL098C	SDD3	-0.264096	0.422611	-0.37406
YER081W	SER3	-0.234896	0.421331	-0.375377
YKL094W	YJU3	-0.139429	0.419594	-0.37717
YKR105C	VBA5	-0.386381	0.416673	-0.380205
YLR414C	PUN1	-0.12963	0.415758	-0.381159
YDL049C	KNH1	-0.51232	0.410563	-0.386621
YPL188W	POS5	-0.137653	0.407976	-0.389366
YMR121C	RPL15B	-0.13106	0.407294	-0.390091
YLR413W	INA1	-0.160202	0.402925	-0.394775
YDL048C	STP4	-0.38693	0.398378	-0.399704
YIL029C	EMA17	-0.120542	0.396421	-0.401843
YLR141W	RRN5	-0.278039	0.394871	-0.403545
YHR005C	GPA1	-0.139992	0.393489	-0.405067
YMR181C	YMR181C	-0.174278	0.390493	-0.408386
YNL260C	LTO1	-0.375639	0.39038	-0.408512
YJL059W	YHC3	-0.123664	0.388859	-0.410207
YBL026W	LSM2	-0.388334	0.387035	-0.41225
YDL060W	TSR1	-0.164498	0.38566	-0.413795
YBL076C	ILS1	-0.393616	0.380965	-0.419115
YBR106W	SND3	-0.221726	0.380027	-0.420185
YIL003W	CFD1	-0.218718	0.376476	-0.424263
YIR005W	IST3	-0.225799	0.374617	-0.426412
YMR030W	RSF1	-0.37452	0.374441	-0.426616
YAL043C	PTA1	-0.497677	0.367865	-0.434311
YEL040W	UTR2	-0.221465	0.367017	-0.435314
YGR084C	MRP13	-0.142957	0.366527	-0.435894
YLR390W-A	CCW14	-0.154268	0.361046	-0.442437
YDL066W	IDP1	-0.464823	0.359223	-0.444636
YJR133W	XPT1	-0.197802	0.35719	-0.447101
YHR148W	IMP3	-0.378455	0.356826	-0.447544
YAL037C-A	YAL037C-A	-0.153557	0.356504	-0.447936
YMR130W	DPI35	-0.434818	0.355185	-0.449546
YGL058W	RAD6	-0.131361	0.35233	-0.45305
YMR263W	SAP30	-0.5116	0.352156	-0.453265
YLR396C	VPS33	-0.5116	0.352088	-0.453349
YIL079C	AIR1	-0.249184	0.351362	-0.454245
YGL056C	SDS23	-0.172692	0.349956	-0.455987
YGL249W	ZIP2	-0.163631	0.348811	-0.45741
YNL314W	DAL82	-0.192426	0.344985	-0.4622
YLR103C	CDC45	-0.319319	0.342702	-0.465083
YNL332W	THI12	-0.249024	0.340289	-0.468152
YKL049C	CSE4	-0.772263	0.331578	-0.479415
YCR020C	PET18	-0.286973	0.330699	-0.480567
YMR140W	SIP5	-0.18624	0.328737	-0.483151
YOL008W	COQ10	-0.134579	0.328394	-0.483605
YDR001C	NTH1	-0.233268	0.327237	-0.485137
YML052W	SUR7	-0.176705	0.325406	-0.487574
YMR095C	SNO1	-0.190932	0.317787	-0.497864
YBR201W	DER1	-0.902378	0.315294	-0.501285
YNL129W	NRK1	-0.870027	0.30927	-0.509662
YDR071C	PAA1	-0.733744	0.305321	-0.515244
YEL035C	UTR5	-0.149588	0.302224	-0.519671
YPR094W	RDS3	-0.148793	0.300685	-0.521889
YOL068C	HST1	-0.226065	0.299326	-0.523855
YGL108C	YGL108C	-0.158361	0.296089	-0.528578
YAR018C	KIN3	-0.282776	0.295589	-0.529312
YBR062C	YBR062C	-0.311346	0.29263	-0.533682
YGL023C	PIB2	-0.643161	0.290758	-0.536468
YNL082W	PMS1	-0.535822	0.28801	-0.540593
YPR106W	ISR1	-0.210446	0.282249	-0.549368
YDR194W-A	YDR194W-A	-0.173662	0.281141	-0.551075
YDR120C	TRM1	-0.166708	0.275664	-0.559619
YFR018C	YFR018C	-0.321747	0.273602	-0.562881
YBL066C	SEF1	-0.160779	0.271752	-0.565828
YDR092W	UBC13	-0.277719	0.270994	-0.567041
YDR503C	LPP1	-0.158036	0.27073	-0.567464
YPL018W	CTF19	-0.352661	0.27067	-0.56756
YPL148C	PPT2	-0.282429	0.26417	-0.578116
YDR050C	TPI1	-0.313372	0.263811	-0.578707
YNR057C	BIO4	-0.197035	0.262658	-0.580609
YLR021W	IRC25	-0.25754	0.261986	-0.581722
YLR355C	ILV5	-0.160792	0.261309	-0.582845
YGL009C	LEU1	-0.358756	0.261129	-0.583144
YLR292C	SEC72	-0.179193	0.256649	-0.590661
YCL016C	DCC1	-0.477676	0.256284	-0.591278
YOL146W	PSF3	-0.281103	0.253125	-0.596665
YOL047C	LDS2	-0.429901	0.252457	-0.597812
YLR145W	RMP1	-0.14817	0.250022	-0.602022
YLR078C	BOS1	-0.38975	0.249831	-0.602354
YOR033C	EXO1	-0.214165	0.249295	-0.603286
YKL192C	ACP1	-0.18987	0.248536	-0.60461
YDL042C	SIR2	-0.659483	0.246077	-0.608929
YOR275C	RIM20	-0.247057	0.242478	-0.615327
YNL102W	POL1	-0.389344	0.24127	-0.617497
YPL071C	YPL071C	-0.247992	0.239709	-0.620315
YAR023C	YAR023C	-0.204776	0.238126	-0.623194
YML031W	NDC1	-0.534075	0.234286	-0.630254
YDR256C	CTA1	-0.646395	0.231602	-0.635258
YBR167C	POP7	-0.184447	0.230227	-0.637845
YLR394W	CST9	-0.194682	0.229858	-0.638541
YMR183C	SSO2	-0.220317	0.229303	-0.63959
YPR067W	ISA2	-0.226195	0.227119	-0.643747
YHR136C	SPL2	-0.180926	0.226783	-0.64439
YMR128W	ECM16	-0.435321	0.225719	-0.646432
YCR047C	BUD23	-0.397033	0.22431	-0.649152
YMR224C	MRE11	-0.626356	0.220561	-0.65647
YNL236W	SIN4	-0.542099	0.219988	-0.657602
YDR045C	RPC11	-0.208149	0.216301	-0.664942
YDR496C	PUF6	-0.202928	0.214143	-0.669295
YPR085C	ASA1	-0.268395	0.212115	-0.673429
YEL009C	GCN4	-0.221309	0.208963	-0.67993
YBR034C	HMT1	-0.634144	0.207726	-0.682509
YCR007C	YCR007C	-0.268174	0.201331	-0.69609
YOR317W	FAA1	-0.222156	0.200326	-0.698264
YKR092C	SRP40	-0.303743	0.200005	-0.698959
YPL144W	POC4	-0.210147	0.199494	-0.70007
YDL200C	MGT1	-0.339231	0.196011	-0.70772
YER118C	SHO1	-0.241105	0.194862	-0.710272
YPL227C	ALG5	-0.205087	0.193364	-0.713625
YJR058C	APS2	-0.563087	0.192451	-0.715681
YNL315C	ATP11	-0.230068	0.192288	-0.716048
YOR229W	WTM2	-0.175015	0.190612	-0.719849
YHL031C	GOS1	-0.236854	0.188355	-0.725023
YNR007C	ATG3	-0.436298	0.187122	-0.727874
YEL011W	GLC3	-0.473634	0.186848	-0.728511
YAL020C	ATS1	-0.451001	0.186653	-0.728964
YJR051W	OSM1	-0.419313	0.186439	-0.729464
YOR125C	CAT5	-0.814099	0.186394	-0.729567
YDR056C	EMC10	-0.231715	0.18501	-0.732805
YGL049C	TIF4632	-0.556697	0.183347	-0.736725
YKL095W	YJU2	-0.257012	0.182828	-0.737958
YKR104W	YKR104W	-0.280347	0.182126	-0.739629
YHL012W	YHL012W	-0.565763	0.181849	-0.740288
YLR436C	ECM30	-0.829033	0.179443	-0.746074
YDR139C	RUB1	-0.23605	0.179421	-0.746127
YLL035W	GRC3	-0.394986	0.177673	-0.750378
YDR461W	MFA1	-0.22766	0.176994	-0.752042
YNL290W	RFC3	-0.250264	0.175154	-0.756581
YER042W	MXR1	-0.294715	0.17301	-0.761928
YIL140W	AXL2	-0.404832	0.170673	-0.767835
YKR064W	OAF3	-0.509805	0.169215	-0.771562
YLR239C	LIP2	-0.463266	0.168476	-0.773461
YHR044C	DOG1	-0.646465	0.167232	-0.77668
YNL063W	MTQ1	-0.303944	0.165917	-0.780108
YHR042W	NCP1	-0.281856	0.163266	-0.787105
YLR025W	SNF7	-0.306043	0.161873	-0.790825
YPL192C	PRM3	-0.359795	0.161227	-0.792563
YOR351C	MEK1	-0.359795	0.16115	-0.792771
YHR034C	PIH1	-0.356643	0.157255	-0.803396
YPL016W	SWI1	-0.777281	0.156001	-0.806872
YMR214W	SCJ1	-0.478439	0.155854	-0.807281
YMR244C-A	COA6	-0.423356	0.15379	-0.813071
YDR472W	TRS31	-0.761647	0.153664	-0.813427
YDR510W	SMT3	-0.214634	0.151606	-0.819285
YFR046C	CNN1	-0.349071	0.149728	-0.824698
YNL078W	NIS1	-0.203703	0.149262	-0.826052
YPR075C	OPY2	-0.212411	0.148728	-0.827608
YDR044W	HEM13	-0.517234	0.148024	-0.829666
YOR025W	HST3	-0.456678	0.147028	-0.8326
YMR236W	TAF9	-0.30112	0.145761	-0.836358
YPL256C	CLN2	-0.42365	0.145513	-0.837099
YHR067W	HTD2	-0.236712	0.145419	-0.837378
YBR163W	EXO5	-0.427962	0.144882	-0.838986
YDL213C	NOP6	-0.707048	0.144761	-0.83935
YKL043W	PHD1	-0.211269	0.144088	-0.841372
YLL063C	AYT1	-0.515805	0.143391	-0.843477
YDR104C	SPO71	-0.492605	0.141042	-0.85065
YMR117C	SPC24	-0.37525	0.140557	-0.852146
YDL113C	ATG20	-0.39968	0.13994	-0.854059
YJL091C	GWT1	-0.650507	0.139826	-0.854412
YLR051C	FCF2	-0.232629	0.139177	-0.856434
YOR295W	UAF30	-0.405188	0.138581	-0.858296
YDR121W	DPB4	-0.24467	0.136536	-0.864753
YPL257W	YPL257W	-0.232115	0.136417	-0.865132
YJR022W	LSM8	-0.232972	0.135087	-0.869386
YDR528W	HLR1	-0.74878	0.134754	-0.87046
YHR007C-A	YHR007C-A	-0.289416	0.134269	-0.872023
YKL141W	SDH3	-0.522362	0.133262	-0.875293
YFL026W	STE2	-0.225061	0.130103	-0.885712
YMR090W	YMR090W	-0.289047	0.129904	-0.886377
YJL144W	ROQ1	-0.31402	0.127908	-0.893102
YHR143W-A	RPC10	-0.213626	0.127423	-0.894752
YAR028W	YAR028W	-0.573444	0.126047	-0.899466
YDL160C-A	MHF2	-0.238654	0.125881	-0.900038
YMR217W	GUA1	-0.663821	0.125469	-0.901463
YNL307C	MCK1	-0.625009	0.125365	-0.901823
YAL032C	PRP45	-0.49017	0.125336	-0.901925
YLR187W	SKG3	-0.467333	0.123664	-0.907758
YGR185C	TYS1	-0.635018	0.122743	-0.911004
YGL096W	TOS8	-0.208784	0.122607	-0.911486
YPL166W	ATG29	-0.349422	0.122246	-0.912766
YDR265W	PEX10	-0.699828	0.121973	-0.913736
YNL210W	MER1	-0.770594	0.121661	-0.914848
YDR205W	MSC2	-0.734902	0.120206	-0.920075
YDL160C	DHH1	-0.276319	0.119958	-0.920972
YPR182W	SMX3	-0.267786	0.116647	-0.933125
YNL002C	RLP7	-0.368404	0.116297	-0.93443
YBR058C-A	TSC3	-0.437431	0.11447	-0.94131
YKL190W	CNB1	-0.452818	0.114181	-0.942407
YHR008C	SOD2	-0.245909	0.113135	-0.946403
YJR113C	RSM7	-0.376424	0.113091	-0.94657
YLR224W	UCC1	-0.645227	0.110832	-0.955333
YJR082C	EAF6	-0.355788	0.110363	-0.957178
YNL262W	POL2	-0.990847	0.1098	-0.959397
YBR018C	GAL7	-0.537568	0.109694	-0.959815
YDL114W	YDL114W	-0.616035	0.109461	-0.960739
YGR008C	STF2	-0.254312	0.109279	-0.961462
YAL028W	FRT2	-0.800812	0.108042	-0.966407
YPR145W	ASN1	-0.605513	0.107164	-0.96995
YJL118W	YJL118W	-0.243939	0.105268	-0.977703
YIR039C	YPS6	-0.647254	0.105224	-0.977884
YCL026C-A	FRM2	-0.334028	0.10475	-0.979847
YOL114C	PTH4	-0.729386	0.104228	-0.982017
YOR037W	CYC2	-0.619423	0.104112	-0.982498
YLR166C	SEC10	-0.470727	0.103864	-0.983536
YDR354W	TRP4	-0.530039	0.103363	-0.985634
YBL106C	SRO77	-0.707417	0.103016	-0.987095
YBL055C	YBL055C	-0.671927	0.102694	-0.988453
YJR117W	STE24	-0.239327	0.102312	-0.990073
YGL054C	ERV14	-0.242585	0.102272	-0.990242
YLL011W	SOF1	-0.363387	0.10172	-0.992596
YIL093C	RSM25	-0.254264	0.0994059	-1.00259
YIR033W	MGA2	-0.50025	0.0978397	-1.00948
YNL175C	NOP13	-0.5026	0.0976005	-1.01055
YOR020C	HSP10	-0.275041	0.0974036	-1.01143
YGR202C	PCT1	-0.274196	0.0973993	-1.01144
YCL029C	BIK1	-0.589831	0.0959845	-1.0178
YGL061C	DUO1	-0.305627	0.0953179	-1.02083
YDR194C	MSS116	-0.685542	0.0942332	-1.0258
YKL113C	RAD27	-0.455531	0.0937939	-1.02783
YDR297W	SUR2	-0.358739	0.0933331	-1.02996
YOL133W	HRT1	-0.30045	0.0928967	-1.032
YNR062C	PUL3	-0.398968	0.0927477	-1.0327
YBR105C	VID24	-0.225002	0.0922989	-1.0348
YBR120C	CBP6	-0.293501	0.0915414	-1.03838
YDR013W	PSF1	-0.257549	0.0912747	-1.03965
YOR339C	UBC11	-0.308891	0.0910463	-1.04074
YJL138C	TIF2	-0.25182	0.0905344	-1.04319
YPR190C	RPC82	-0.71135	0.0899641	-1.04593
YLR287C-A	RPS30A	-0.255846	0.0894101	-1.04861
YKL071W	YKL071W	-0.31755	0.0885387	-1.05287
YNL291C	MID1	-0.350768	0.0881229	-1.05491
YPR046W	MCM16	-0.407373	0.0874123	-1.05843
YBR253W	SRB6	-0.29379	0.087239	-1.05929
YPL121C	MEI5	-0.699403	0.0870112	-1.06042
YNL134C	YNL134C	-0.333096	0.0869256	-1.06085
YER026C	CHO1	-0.572345	0.086854	-1.06121
YCR046C	IMG1	-0.396753	0.0864296	-1.06334
YJR072C	NPA3	-0.507145	0.0857342	-1.06685
YLR313C	SPH1	-0.829368	0.0854019	-1.06853
YNL073W	MSK1	-0.366858	0.084814	-1.07153
YIL057C	RGI2	-0.699074	0.0813299	-1.08975
YOL152W	FRE7	-0.875888	0.0808632	-1.09225
YML058W-A	HUG1	-0.719481	0.0808377	-1.09239
YEL001C	IRC22	-0.512811	0.0793467	-1.10047
YBR002C	RER2	-0.37879	0.0780494	-1.10763
YBR285W	YBR285W	-0.367356	0.0753336	-1.12301
YOR030W	DFG16	-0.247106	0.0750891	-1.12442
YCR002C	CDC10	-0.272081	0.0746473	-1.12699
YLL019C	KNS1	-0.497245	0.0734849	-1.1338
YPL139C	UME1	-0.384299	0.0713035	-1.14689
YLR085C	ARP6	-0.337235	0.0702214	-1.15353
YGL240W	DOC1	-0.865301	0.0701594	-1.15391
YLR091W	GEP5	-0.311628	0.0683902	-1.16501
YPR025C	CCL1	-0.289302	0.0682839	-1.16568
YOL033W	MSE1	-0.711882	0.0667071	-1.17583
YBR211C	AME1	-0.275616	0.0662062	-1.1791
YMR158W	MRPS8	-0.260676	0.0651961	-1.18578
YOR255W	OSW1	-0.41589	0.0651693	-1.18596
YDR450W	RPS18A	-0.343341	0.0642025	-1.19245
YGL261C	PAU11	-0.259501	0.0638976	-1.19452
YNL334C	SNO2	-0.257691	0.0638379	-1.19492
YGR031W	IMO32	-0.293711	0.0637497	-1.19552
YIL142W	CCT2	-0.322464	0.0637204	-1.19572
YDR531W	CAB1	-0.412426	0.0632692	-1.19881
YOL016C	CMK2	-0.293997	0.0625321	-1.2039
YHR066W	SSF1	-0.303059	0.0623818	-1.20494
YPR113W	PIS1	-0.292383	0.0623478	-1.20518
YDR430C	CYM1	-0.728735	0.0620625	-1.20717
YOL110W	SHR5	-0.364639	0.0616202	-1.21028
YGR126W	YGR126W	-0.258436	0.0613647	-1.21208
YMR213W	CEF1	-0.308085	0.0612767	-1.2127
YKL173W	SNU114	-0.512504	0.06119	-1.21332
YOR026W	BUB3	-0.491116	0.0603958	-1.21899
YBR065C	ECM2	-0.309932	0.058212	-1.23499
YBL007C	SLA1	-0.361431	0.0581477	-1.23547
YPL200W	CSM4	-0.288029	0.0575172	-1.2402
YDR427W	RPN9	-0.274182	0.0562049	-1.25023
YOR297C	TIM18	-0.287397	0.0559067	-1.25254
YOL032W	OPI10	-0.328173	0.0551196	-1.25869
YNL222W	SSU72	-0.36114	0.0546242	-1.26262
YLR405W	DUS4	-0.737936	0.0539459	-1.26804
YDL052C	SLC1	-0.382587	0.0535925	-1.2709
YMR252C	MLO1	-0.655376	0.0518031	-1.28564
YBR044C	TCM62	-0.358861	0.0510766	-1.29178
YBR056W-A	MNC1	-0.427035	0.0510291	-1.29218
YHR025W	THR1	-0.322725	0.0500907	-1.30024
YLR335W	NUP2	-1.02375	0.0499347	-1.3016
YBL087C	RPL23A	-0.283742	0.0489787	-1.30999
YGL127C	SOH1	-0.301487	0.0485304	-1.31399
YGR045C	YGR045C	-0.322692	0.0480162	-1.31861
YKL013C	ARC19	-0.619847	0.047358	-1.32461
YDR223W	CRF1	-0.639053	0.0468812	-1.329
YGR035W-A	YGR035W-A	-0.368237	0.0468485	-1.3293
YNL306W	MRPS18	-0.42744	0.0468286	-1.32949
YLL061W	MMP1	-1.07853	0.0459249	-1.33795
YHR039C	MSC7	-0.322473	0.0453936	-1.34301
YML022W	APT1	-0.290161	0.0453543	-1.34338
YOL080C	REX4	-0.325971	0.0452917	-1.34398
YDL159W-A	YDL159W-A	-0.27093	0.0452685	-1.3442
YHR022C-A	YHR022C-A	-0.341182	0.0445422	-1.35123
YPL204W	HRR25	-0.441563	0.0443707	-1.3529
YPL237W	SUI3	-0.441563	0.0443082	-1.35352
YJL126W	NIT2	-0.728072	0.0442318	-1.35427
YPR070W	MED1	-0.739042	0.0433925	-1.36259
YIL113W	SDP1	-0.623136	0.0433305	-1.36321
YKL100C	YPF1	-0.875141	0.0431049	-1.36547
YKL160W	ELF1	-0.421546	0.0422511	-1.37416
YLR163C	MAS1	-0.918112	0.0414633	-1.38234
YGL234W	ADE5,7	-1.01046	0.040955	-1.38769
YMR322C	SNO4	-0.347586	0.0408747	-1.38854
YJR080C	AIM24	-0.325937	0.0408422	-1.38889
YLR015W	BRE2	-0.476031	0.0407261	-1.39013
YCR069W	CPR4	-0.2946	0.0404135	-1.39347
YFL042C	LAM5	-0.863852	0.0402841	-1.39487
YHR086W-A	YHR086W-A	-0.389984	0.0401895	-1.39589
YJL074C	SMC3	-0.731641	0.0395498	-1.40286
YMR174C	PAI3	-0.462991	0.0393334	-1.40524
YDR377W	ATP17	-0.306273	0.0381519	-1.41848
YNL015W	PBI2	-0.275317	0.0370376	-1.43136
YOR008C-A	YOR008C-A	-0.302802	0.0367938	-1.43423
YPL239W	YAR1	-0.279225	0.0364948	-1.43777
YCL035C	GRX1	-0.371853	0.035818	-1.4459
YIL075C	RPN2	-0.32688	0.0357197	-1.44709
YNL072W	RNH201	-0.540239	0.0353479	-1.45164
YOL024W	YOL024W	-0.873711	0.0350748	-1.45501
YNL118C	DCP2	-1.00517	0.0349564	-1.45647
YEL051W	VMA8	-0.34897	0.0347341	-1.45924
YOR111W	YOR111W	-0.51361	0.0339833	-1.46873
YPR139C	LOA1	-0.314536	0.0339207	-1.46953
YFR044C	DUG1	-0.616423	0.0339153	-1.4696
YLR350W	ORM2	-0.366011	0.0337882	-1.47124
YKL065C	YET1	-0.276196	0.0337663	-1.47152
YKR051W	HFL1	-0.509741	0.0333067	-1.47747
YEL061C	CIN8	-1.19287	0.0328506	-1.48346
YJL185C	ATG36	-0.723388	0.0325595	-1.48732
YHR118C	ORC6	-0.425213	0.0324822	-1.48835
YNL220W	ADE12	-0.334876	0.0320912	-1.49361
YMR035W	IMP2	-0.356741	0.0320476	-1.4942
YNL056W	OCA2	-0.472251	0.0320419	-1.49428
YGR076C	MRPL25	-0.394285	0.0319731	-1.49522
YNL275W	BOR1	-0.688341	0.0318645	-1.49669
YER146W	LSM5	-0.401956	0.0314468	-1.50242
YGR095C	RRP46	-0.29747	0.0311515	-1.50652
YCR043C	YCR043C	-0.337544	0.0311182	-1.50698
YLL060C	GTT2	-0.339736	0.0310846	-1.50745
YBL025W	RRN10	-0.341544	0.029695	-1.52732
YNL151C	RPC31	-0.430835	0.029628	-1.5283
YDL004W	ATP16	-0.334779	0.0292819	-1.5334
YHR013C	ARD1	-0.373417	0.0292416	-1.534
YKL069W	YKL069W	-0.302007	0.0292022	-1.53458
YNL252C	MRPL17	-0.467919	0.0288743	-1.53949
YOR012W	YOR012W	-0.414375	0.0280046	-1.55277
YOR201C	MRM1	-0.932952	0.0278043	-1.55589
YNR052C	POP2	-0.872636	0.0269582	-1.56931
YKR041W	YKR041W	-0.324183	0.026437	-1.57779
YMR048W	CSM3	-0.642814	0.0259224	-1.58632
YOR221C	MCT1	-0.641355	0.0258196	-1.58805
YNL328C	MDJ2	-0.502817	0.0257621	-1.58902
YOR346W	REV1	-0.869407	0.0253323	-1.59632
YNL010W	PYP1	-0.354652	0.0251636	-1.59923
YPR199C	ARR1	-0.460768	0.0244222	-1.61221
YNL201C	PSY2	-0.722624	0.0243613	-1.6133
YGL131C	SNT2	-0.904881	0.0241049	-1.61789
YDL059C	RAD59	-0.317017	0.0240027	-1.61974
YMR033W	ARP9	-0.405486	0.0239366	-1.62094
YLR409C	UTP21	-0.378106	0.0237468	-1.62439
YLL004W	ORC3	-0.416086	0.0231983	-1.63454
YJL218W	YJL218W	-0.500946	0.0226648	-1.64465
YJL217W	REE1	-0.41216	0.0225632	-1.6466
YPL011C	TAF3	-0.601318	0.0225202	-1.64743
YPR169W	JIP5	-0.421173	0.0225154	-1.64752
YHR097C	PAL2	-1.13262	0.0223886	-1.64997
YMR179W	SPT21	-0.545952	0.0221859	-1.65392
YMR261C	TPS3	-0.654591	0.0221833	-1.65397
YJL062W-A	COA3	-0.588809	0.0221072	-1.65547
YLR426W	TDA5	-0.738571	0.0212833	-1.67196
YGL175C	SAE2	-0.429627	0.0211919	-1.67383
YLR132C	USB1	-0.436732	0.0210659	-1.67642
YOL010W	RCL1	-0.564639	0.0209416	-1.67899
YDR041W	RSM10	-0.345538	0.0206259	-1.68559
YNR024W	MPP6	-0.379971	0.02015	-1.69572
YOR143C	THI80	-0.404924	0.0199432	-1.70021
YMR107W	SPG4	-0.375131	0.0198838	-1.7015
YNL232W	CSL4	-0.332888	0.0196566	-1.70649
YMR243C	ZRC1	-0.630635	0.0194767	-1.71049
YNL336W	COS1	-0.577176	0.0194281	-1.71157
YGR273C	YGR273C	-0.371931	0.0193361	-1.71363
YGL137W	SEC27	-0.789546	0.0192992	-1.71446
YJR069C	HAM1	-0.582756	0.0188297	-1.72516
YOL071W	SDH5	-0.453325	0.0185827	-1.73089
YGR157W	CHO2	-1.05217	0.0183739	-1.7358
YPR151C	SUE1	-0.375193	0.0182882	-1.73783
YBL008W-A	YBL008W-A	-0.523303	0.017738	-1.7511
YNL145W	MFA2	-0.393237	0.0173191	-1.76148
YFL005W	SEC4	-1.10586	0.0171052	-1.76687
YCL036W	GFD2	-0.610264	0.0169615	-1.77054
YJL183W	MNN11	-0.437477	0.0169335	-1.77125
YHL011C	PRS3	-0.390628	0.0167876	-1.77501
YGL063W	PUS2	-0.481041	0.016736	-1.77635
YKR077W	MSA2	-0.384921	0.0167059	-1.77713
YDL166C	FAP7	-0.359013	0.0165123	-1.78219
YPR041W	TIF5	-0.923197	0.0163252	-1.78714
YER016W	BIM1	-0.350812	0.0159003	-1.79859
YLR016C	PML1	-0.488849	0.0154041	-1.81236
YOR298C-A	MBF1	-0.354883	0.0152706	-1.81615
YPR020W	ATP20	-0.389212	0.0150033	-1.82381
YNL050C	YNL050C	-0.728468	0.0148704	-1.82768
YLR327C	TMA10	-0.374079	0.0148516	-1.82823
YIR013C	GAT4	-0.449683	0.0144389	-1.84046
YDR103W	STE5	-0.503133	0.0143778	-1.84231
YHR170W	NMD3	-0.59133	0.0143686	-1.84259
YDR146C	SWI5	-0.57444	0.0140794	-1.85141
YKL067W	YNK1	-0.425794	0.0138979	-1.85705
YNL111C	CYB5	-0.383368	0.013869	-1.85796
YJR053W	BFA1	-1.23173	0.0138164	-1.8596
YER163C	GCG1	-0.487412	0.0137744	-1.86093
YHR129C	ARP1	-0.389281	0.0136534	-1.86476
YKL220C	FRE2	-0.411413	0.0135094	-1.86936
YDL209C	CWC2	-0.488479	0.0133639	-1.87407
YPL272C	PBI1	-0.474996	0.0129883	-1.88645
YDR498C	SEC20	-1.04129	0.012906	-1.88921
YJR099W	YUH1	-0.332357	0.0126474	-1.898
YKL146W	AVT3	-1.11273	0.0125894	-1.9
YCR088W	ABP1	-0.57835	0.0123782	-1.90734
YCR028C	FEN2	-0.664046	0.0122722	-1.91108
YHR060W	VMA22	-0.38408	0.0121868	-1.91411
YDR076W	RAD55	-1.27315	0.0121368	-1.91589
YIR016W	YIR016W	-0.37898	0.0120126	-1.92036
YDR519W	FPR2	-0.429578	0.0116219	-1.93472
YMR084W	YMR084W	-0.362673	0.0113833	-1.94373
YNL148C	ALF1	-0.678982	0.0113169	-1.94627
YML043C	RRN11	-0.763686	0.0112663	-1.94822
YJR063W	RPA12	-0.355801	0.0112381	-1.94931
YJL037W	IRC18	-0.436225	0.0111023	-1.95459
YIL152W	YIL152W	-0.383999	0.0108663	-1.96392
YGL233W	SEC15	-0.886452	0.0107192	-1.96984
YBR251W	MRPS5	-0.523448	0.0106499	-1.97266
YHR049W	FSH1	-0.603188	0.0105842	-1.97534
YBR080C	SEC18	-0.567937	0.0105508	-1.97672
YPL179W	PPQ1	-0.73782	0.0104956	-1.97899
YGR204C-A	YGR204C-A	-0.376631	0.0104762	-1.9798
YPR158W	CUR1	-0.596378	0.0102316	-1.99006
YFR027W	ECO1	-0.422951	0.0101821	-1.99216
YER149C	PEA2	-0.736393	0.0101053	-1.99545
YKR070W	YKR070W	-1.22077	0.0100729	-1.99685
YOL019W	TOS7	-0.352491	0.0100258	-1.99888
YMR112C	MED11	-0.474832	0.00993804	-2.0027
YER098W	UBP9	-0.656217	0.00981097	-2.00829
YNL146W	YNL146W	-0.476812	0.00977375	-2.00994
YOL163W	YOL163W	-0.951763	0.0096864	-2.01384
YDL237W	AIM6	-0.350628	0.0096576	-2.01513
YIL002W-A	CMI7	-0.908809	0.00965418	-2.01528
YBR083W	TEC1	-0.417455	0.00963476	-2.01616
YOR059C	LPL1	-0.687389	0.00956187	-2.01946
YLR315W	NKP2	-0.422327	0.00953139	-2.02084
YNL231C	PDR16	-0.520921	0.00949769	-2.02238
YDL092W	SRP14	-0.54964	0.00942382	-2.02577
YCR010C	ADY2	-0.781439	0.00933487	-2.02989
YGL060W	YBP2	-0.742128	0.00926465	-2.03317
YPL260W	CUB1	-0.566623	0.00926129	-2.03333
YNL113W	RPC19	-0.459224	0.00913296	-2.03939
YPR051W	MAK3	-0.377973	0.00906733	-2.04252
YLR457C	NBP1	-0.428315	0.00859615	-2.0657
YOR197W	MCA1	-1.09257	0.00854295	-2.06839
YDL155W	CLB3	-1.20299	0.00852754	-2.06918
YFR023W	PES4	-0.486945	0.00827677	-2.08214
YBR207W	FTH1	-0.734155	0.0082145	-2.08542
YLR038C	COX12	-0.48984	0.00812053	-2.09042
YDR375C	BCS1	-0.641667	0.00805513	-2.09393
YOR367W	SCP1	-0.575391	0.00782184	-2.10669
YDL198C	GGC1	-0.767446	0.00779241	-2.10833
YHR104W	GRE3	-0.355376	0.0077131	-2.11277
YOR120W	GCY1	-0.954344	0.00752925	-2.12325
YJL096W	MRPL49	-0.423271	0.00752134	-2.1237
YJL196C	ELO1	-0.518535	0.00743531	-2.1287
YER183C	FAU1	-0.885267	0.00741413	-2.12994
YDL202W	MRPL11	-0.376054	0.00729654	-2.13688
YMR135C	GID8	-0.500007	0.00712063	-2.14748
YLR223C	IFH1	-1.28467	0.00699275	-2.15535
YOL154W	ZPS1	-0.365911	0.00693141	-2.15918
YML011C	RAD33	-0.365911	0.00692429	-2.15962
YBR258C	SHG1	-0.507961	0.00690342	-2.16094
YHR132C	ECM14	-0.878749	0.00684426	-2.16467
YIR011C	STS1	-0.551033	0.00671491	-2.17296
YMR292W	GOT1	-0.468601	0.00668879	-2.17465
YMR314W	PRE5	-0.417248	0.00667429	-2.17559
YGR167W	CLC1	-0.578353	0.00650869	-2.18651
YBR210W	ERV15	-0.437359	0.00633398	-2.19832
YNL052W	COX5A	-0.929341	0.00618398	-2.20873
YJL156C	SSY5	-0.430621	0.00605484	-2.2179
YPL015C	HST2	-0.408878	0.0060087	-2.22122
YMR080C	NAM7	-0.633857	0.00591265	-2.22822
YDR321W	ASP1	-1.03173	0.00582044	-2.23504
YLR404W	SEI1	-0.896838	0.00581493	-2.23546
YPL220W	RPL1A	-0.438379	0.00571223	-2.24319
YPL010W	RET3	-0.554237	0.00555012	-2.2557
YPL236C	ENV7	-0.490268	0.00531912	-2.27416
YCR083W	TRX3	-0.546854	0.00528674	-2.27681
YOR195W	SLK19	-1.25564	0.00528387	-2.27705
YPR010C	RPA135	-0.618827	0.00525543	-2.27939
YNR060W	FRE4	-1.15078	0.00522513	-2.2819
YGR172C	YIP1	-0.451952	0.00518384	-2.28535
YDL107W	MSS2	-0.939117	0.00518299	-2.28542
YKL140W	TGL1	-0.460712	0.00517547	-2.28605
YDR164C	SEC1	-1.38773	0.00512195	-2.29056
YDR304C	CPR5	-0.396615	0.00501301	-2.2999
YEL052W	AFG1	-0.917217	0.00497881	-2.30287
YNR026C	SEC12	-0.636045	0.00496967	-2.30367
YDR378C	LSM6	-0.460198	0.00493434	-2.30677
YGR208W	SER2	-0.611874	0.00480938	-2.31791
YNL277W	MET2	-0.847342	0.00479208	-2.31948
YJL151C	SNA3	-0.436059	0.00474683	-2.3236
YOR306C	MCH5	-1.49097	0.00466885	-2.33079
YJL145W	SFH5	-0.682804	0.00448617	-2.34812
YCR060W	TAH1	-1.01355	0.00445091	-2.35155
YPR180W	AOS1	-0.432682	0.00440493	-2.35606
YNL329C	PEX6	-0.807232	0.00440404	-2.35615
YGR104C	SRB5	-0.504199	0.0043679	-2.35973
YPL012W	RRP12	-0.625793	0.00425989	-2.3706
YLR053C	YLR053C	-1.05163	0.00425664	-2.37093
YDR364C	CDC40	-0.390188	0.00420565	-2.37617
YDR350C	ATP22	-1.02576	0.00412822	-2.38424
YLR045C	STU2	-0.704154	0.00406798	-2.39062
YIL016W	SNL1	-1.12274	0.00404723	-2.39284
YDR289C	RTT103	-1.22859	0.00402359	-2.39539
YPR143W	RRP15	-1.54121	0.00398461	-2.39961
YBL021C	HAP3	-0.494277	0.00395302	-2.40307
YFR047C	BNA6	-0.615418	0.00382156	-2.41776
YCR076C	FUB1	-0.43339	0.00382072	-2.41785
YLR114C	AVL9	-1.85564	0.0037533	-2.42559
YIL055C	YIL055C	-0.579955	0.00362344	-2.44088
YIL027C	EMC5	-0.850744	0.00361994	-2.4413
YIL039W	TED1	-0.850744	0.00361819	-2.44151
YLR285W	NNT1	-0.46379	0.00360772	-2.44277
YKR085C	MRPL20	-0.437869	0.00358955	-2.44496
YNL288W	CAF40	-0.385824	0.0035447	-2.45042
YDR381W	YRA1	-0.44261	0.00348764	-2.45747
YDL205C	HEM3	-0.539603	0.00341082	-2.46714
YDR032C	PST2	-0.543455	0.00336553	-2.47295
YOR180C	DCI1	-0.561319	0.00334451	-2.47567
YOR062C	YOR062C	-0.461213	0.00330865	-2.48035
YHR090C	YNG2	-0.406805	0.003278	-2.48439
YBR250W	SPO23	-1.06486	0.00327658	-2.48458
YOL137W	BSC6	-0.959161	0.00325617	-2.48729
YKL006C-A	SFT1	-0.4356	0.00323365	-2.49031
YJR057W	CDC8	-0.413215	0.00321556	-2.49274
YPR144C	NOC4	-0.429828	0.00321115	-2.49334
YJR083C	ACF4	-0.9961	0.00320876	-2.49366
YPL034W	YPL034W	-0.420429	0.00311367	-2.50673
YOR039W	CKB2	-0.447513	0.00308363	-2.51094
YNL124W	NAF1	-0.790933	0.00306394	-2.51372
YMR089C	YTA12	-1.19158	0.0030367	-2.5176
YHR087W	RTC3	-0.500054	0.00302468	-2.51932
YDL177C	YDL177C	-0.396172	0.00301607	-2.52056
YPR018W	RLF2	-0.466221	0.00299244	-2.52397
YML125C	PGA3	-0.568099	0.00296218	-2.52839
YDR075W	PPH3	-0.511097	0.00294422	-2.53103
YNL162W	RPL42A	-0.804624	0.00293352	-2.53261
YGL229C	SAP4	-0.511097	0.00293106	-2.53297
YBR278W	DPB3	-0.411924	0.00292234	-2.53427
YLR347C	KAP95	-0.670558	0.00291902	-2.53476
YIL090W	ICE2	-0.770035	0.00290472	-2.5369
YGL167C	PMR1	-0.750337	0.00289587	-2.53822
YNL215W	IES2	-0.667106	0.00286711	-2.54256
YDL013W	SLX5	-0.3806	0.00282363	-2.54919
YDR067C	OCA6	-0.485482	0.00281891	-2.54992
YBL006C	LDB7	-0.386648	0.00277478	-2.55677
YLR297W	YLR297W	-0.493959	0.00274841	-2.56092
YGR028W	MSP1	-0.60528	0.00267279	-2.57303
YBR125C	PTC4	-0.893657	0.00263906	-2.57855
YOR219C	STE13	-0.564838	0.00257246	-2.58965
YKL108W	SLD2	-0.541877	0.00256618	-2.59071
YBL102W	SFT2	-0.497953	0.00255034	-2.5934
YDR481C	PHO8	-0.443497	0.00248348	-2.60494
YNL322C	KRE1	-0.657922	0.00237281	-2.62474
YML069W	POB3	-1.20134	0.00236552	-2.62607
YDR020C	DAS2	-0.805268	0.00232213	-2.63411
YCL010C	SGF29	-0.520008	0.00230283	-2.63774
YNL240C	NAR1	-2.13497	0.00226219	-2.64547
YPL020C	ULP1	-0.529611	0.00226023	-2.64585
YOL053W	AIM39	-0.427756	0.00221286	-2.65505
YOR223W	DSC3	-0.495551	0.00220714	-2.65617
YHR198C	AIM18	-0.846076	0.0021638	-2.66478
YKL008C	LAC1	-0.543408	0.00213886	-2.66982
YOR350C	MNE1	-0.436721	0.00213232	-2.67115
YNL158W	PGA1	-0.438352	0.00212949	-2.67172
YKR088C	TVP38	-1.50406	0.00212601	-2.67243
YHR051W	COX6	-1.08035	0.00211244	-2.67522
YPL026C	SKS1	-1.45872	0.00208918	-2.68002
YER156C	MYG1	-0.530441	0.00204845	-2.68857
YFL051C	YFL051C	-0.56575	0.00190431	-2.72026
YMR022W	UBC7	-1.12397	0.00186884	-2.72843
YBR200W-A	YBR200W-A	-0.503581	0.00186021	-2.73044
YNR014W	YNR014W	-0.501264	0.00176905	-2.75226
YML021C	UNG1	-0.655021	0.00166346	-2.77899
YDL064W	UBC9	-0.419708	0.00157924	-2.80155
YMR069W	NAT4	-0.496629	0.00157801	-2.80189
YJL039C	NUP192	-0.817882	0.00155383	-2.8086
YCR035C	RRP43	-0.889775	0.00154064	-2.8123
YLR273C	PIG1	-1.30799	0.00152528	-2.81665
YOL093W	TRM10	-0.560258	0.0014955	-2.82521
YOR224C	RPB8	-0.726068	0.00142756	-2.84541
YMR060C	SAM37	-0.911596	0.00140117	-2.85351
YKL167C	MRP49	-0.466859	0.00139581	-2.85517
YJR134C	SGM1	-1.15802	0.00133638	-2.87407
YOL014W	YOL014W	-1.17477	0.00133155	-2.87564
YNL157W	IGO1	-0.442571	0.00132841	-2.87667
YJR122W	IBA57	-1.63506	0.001324	-2.87811
YER185W	PUG1	-0.70174	0.00130398	-2.88473
YBL024W	NCL1	-0.429893	0.00126157	-2.89909
YKL061W	BLI1	-0.486062	0.00122838	-2.91067
YGL107C	RMD9	-0.826392	0.00121193	-2.91652
YLR164W	SHH4	-1.44067	0.00115422	-2.93771
YBR155W	CNS1	-0.587921	0.00114019	-2.94302
YML009C	MRPL39	-0.590742	0.0011385	-2.94367
YLL027W	ISA1	-0.53918	0.00111384	-2.95318
YPL199C	YPL199C	-0.446135	0.00110309	-2.95739
YDR285W	ZIP1	-1.80316	0.00107899	-2.96698
YLR011W	LOT6	-1.18865	0.00106307	-2.97344
YLR429W	CRN1	-1.14225	0.00105461	-2.97691
YJL116C	NCA3	-1.39982	0.00105391	-2.97719
YDR536W	STL1	-1.29937	0.00103605	-2.98462
YOL159C	CSS3	-0.517735	0.00103272	-2.98602
YDR376W	ARH1	-0.468678	0.00100623	-2.9973
YNL311C	SKP2	-0.748203	0.000998164	-3.0008
YDR195W	REF2	-1.14824	0.000960798	-3.01737
YOL104C	NDJ1	-0.487749	0.00092936	-3.03182
YOR385W	YOR385W	-0.487893	0.000913751	-3.03917
YDR144C	MKC7	-0.554827	0.000884204	-3.05345
YBR152W	SPP381	-1.11395	0.000880266	-3.05539
YJR032W	CPR7	-0.528822	0.000877064	-3.05697
YLR093C	NYV1	-0.47176	0.000874255	-3.05836
YJL063C	MRPL8	-0.576355	0.000858054	-3.06649
YDR322W	MRPL35	-0.69908	0.000849043	-3.07107
YER012W	PRE1	-0.593345	0.000842475	-3.07444
YIL024C	YIL024C	-0.71057	0.000838315	-3.07659
YBL009W	ALK2	-0.540123	0.000831439	-3.08017
YKR030W	GMH1	-0.520788	0.000810971	-3.09099
YBR107C	IML3	-0.701557	0.000783672	-3.10587
YAL042W	ERV46	-1.65767	0.000769909	-3.11356
YOR074C	CDC21	-1.66364	0.000760755	-3.11876
YOR049C	RSB1	-1.25904	0.000759954	-3.11921
YDL139C	SCM3	-0.52844	0.000749454	-3.12526
YOL066C	RIB2	-0.746712	0.000743957	-3.12845
YBR271W	EFM2	-0.514908	0.000737618	-3.13217
YJL200C	ACO2	-1.55777	0.000732669	-3.13509
YJR095W	SFC1	-0.581808	0.00072937	-3.13705
YOL078W	AVO1	-1.33088	0.000699016	-3.15551
YOR310C	NOP58	-0.466245	0.000695614	-3.15763
YBL086C	YBL086C	-0.920407	0.000692574	-3.15953
YLR249W	YEF3	-0.924494	0.000692163	-3.15979
YDL243C	AAD4	-0.660841	0.00068786	-3.1625
YBR007C	DSF2	-0.479026	0.000657201	-3.1823
YHR032W	ERC1	-0.755647	0.000656879	-3.18251
YJL194W	CDC6	-1.01704	0.000644671	-3.19066
YDL201W	TRM8	-0.4894	0.000641641	-3.19271
YHR206W	SKN7	-0.541372	0.000637821	-3.1953
YOR065W	CYT1	-1.3197	0.00062629	-3.20322
YOR214C	SPR2	-0.717863	0.000601095	-3.22106
YIR032C	DAL3	-0.510255	0.000595431	-3.22517
YOR245C	DGA1	-0.785227	0.000594451	-3.22588
YML023C	NSE5	-0.965802	0.000590965	-3.22844
YDR167W	TAF10	-0.565066	0.000586002	-3.2321
YNR017W	TIM23	-0.565066	0.00058129	-3.23561
YBR151W	APD1	-0.686851	0.000566484	-3.24681
YLR009W	RLP24	-0.467246	0.000563474	-3.24913
YER055C	HIS1	-0.492032	0.000552892	-3.25736
YLR115W	CFT2	-0.539305	0.000539553	-3.26797
YJL011C	RPC17	-0.757646	0.000535062	-3.2716
YOR285W	RDL1	-0.485349	0.000534231	-3.27227
YOR002W	ALG6	-0.992988	0.000526654	-3.27847
YOR332W	VMA4	-1.00514	0.000517769	-3.28586
YNL292W	PUS4	-0.511943	0.000516018	-3.28734
YEL063C	CAN1	-0.514257	0.000509617	-3.29276
YKL216W	URA1	-0.576004	0.000499692	-3.3013
YNL185C	MRPL19	-0.609368	0.000481591	-3.31732
YAL055W	PEX22	-0.463364	0.000477449	-3.32107
YGR049W	SCM4	-0.51671	0.000470949	-3.32703
YNL044W	YIP3	-0.535312	0.000455112	-3.34188
YMR246W	FAA4	-1.07319	0.000451286	-3.34555
YBR052C	RFS1	-0.49353	0.000449065	-3.34769
YDR317W	HIM1	-1.26926	0.000441786	-3.35479
YCR090C	YCR090C	-1.65118	0.00044058	-3.35598
YBL059W	IAI11	-0.703397	0.00043291	-3.3636
YGL090W	LIF1	-0.98945	0.000430821	-3.3657
YER161C	SPT2	-0.59367	0.000426681	-3.3699
YNL225C	CNM67	-1.01371	0.000415066	-3.38188
YMR093W	UTP15	-0.659271	0.000412868	-3.38419
YBL105C	PKC1	-1.06332	0.000410143	-3.38707
YMR225C	MRPL44	-0.530994	0.000391099	-3.40771
YGR044C	RME1	-0.608873	0.000381022	-3.41905
YGL002W	ERP6	-0.608873	0.000377247	-3.42337
YML108W	YML108W	-0.648553	0.000376349	-3.42441
YNL264C	PDR17	-0.531178	0.000374321	-3.42676
YDR464W	SPP41	-0.648553	0.000373558	-3.42764
YKL077W	PSG1	-0.487584	0.000371727	-3.42978
YBR261C	TAE1	-0.508888	0.000369797	-3.43204
YLR212C	TUB4	-0.785368	0.000369245	-3.43269
YMR096W	SNZ1	-0.513071	0.000354337	-3.45058
YCR003W	MRPL32	-0.519446	0.000342869	-3.46487
YPL141C	FRK1	-1.42993	0.000341446	-3.46668
YNL161W	CBK1	-0.614621	0.000340859	-3.46743
YPL042C	SSN3	-0.985324	0.000332142	-3.47868
YOL107W	YOL107W	-0.595708	0.000327881	-3.48428
YOL090W	MSH2	-1.20535	0.000326847	-3.48566
YGL254W	FZF1	-1.07353	0.000326706	-3.48584
YIL103W	DPH1	-0.583225	0.000322392	-3.49162
YDR065W	RRG1	-0.98997	0.000321372	-3.49299
YCL001W	RER1	-0.62151	0.000311267	-3.50687
YNR041C	COQ2	-1.03895	0.000305996	-3.51428
YEL012W	UBC8	-0.797976	0.000305341	-3.51521
YML060W	OGG1	-0.50677	0.000302709	-3.51897
YLR095C	IOC2	-1.02458	0.000298602	-3.52491
YBR022W	POA1	-0.587822	0.000298094	-3.52565
YPR135W	CTF4	-1.16618	0.000286127	-3.54344
YLR063W	BMT6	-0.740947	0.000281755	-3.55013
YJR073C	OPI3	-0.552848	0.000277165	-3.55726
YKR037C	SPC34	-0.50423	0.00027285	-3.56408
YDL227C	HO	-0.697914	0.000266584	-3.57417
YHR159W	TDA11	-0.507962	0.00026048	-3.58423
YGR264C	MES1	-0.801625	0.000258237	-3.58798
YDR231C	COX20	-1.4044	0.000256947	-3.59016
YOL143C	RIB4	-0.662938	0.000255658	-3.59234
YEL004W	YEA4	-0.549684	0.00025169	-3.59913
YPL052W	OAZ1	-0.839307	0.000244477	-3.61176
YFR036W	CDC26	-0.575657	0.000242634	-3.61505
YOR085W	OST3	-0.882398	0.000242255	-3.61573
YKL009W	MRT4	-0.523412	0.000241967	-3.61624
YAL022C	FUN26	-0.50084	0.000241452	-3.61717
YNL141W	AAH1	-0.494726	0.000240652	-3.61861
YOR131C	YOR131C	-0.807928	0.00023873	-3.62209
YOR316C	COT1	-0.597989	0.00023219	-3.63416
YOL012C	HTZ1	-0.593161	0.000227849	-3.64235
YNR023W	SNF12	-1.3593	0.000225758	-3.64636
YML126C	ERG13	-0.917002	0.000225394	-3.64706
YDR436W	PPZ2	-1.28272	0.00022061	-3.65637
YLR314C	CDC3	-1.27148	0.000218737	-3.66008
YJR067C	YAE1	-0.593289	0.000212247	-3.67316
YDR483W	KRE2	-0.655159	0.000209799	-3.6782
YMR072W	ABF2	-0.655159	0.000207518	-3.68294
YDL236W	PHO13	-0.655159	0.000206779	-3.68449
YAL009W	SPO7	-0.603779	0.000205648	-3.68688
YEL020C	PXP1	-0.655159	0.000204342	-3.68964
YBR274W	CHK1	-0.524605	0.0002039	-3.69058
YLR237W	THI7	-1.03194	0.000202958	-3.69259
YDR117C	TMA64	-0.655159	0.000201887	-3.69489
YDR492W	IZH1	-0.655159	0.000200973	-3.69686
YOR171C	LCB4	-0.655159	0.000198621	-3.70197
YDR505C	PSP1	-0.655159	0.000198	-3.70333
YDR084C	TVP23	-0.655159	0.000195484	-3.70889
YJL179W	PFD1	-0.704529	0.000195203	-3.70951
YPL019C	VTC3	-0.655159	0.000193163	-3.71408
YGL081W	YGL081W	-0.582481	0.000192174	-3.71631
YDL207W	GLE1	-0.655159	0.000190904	-3.71918
YBR014C	GRX7	-0.655159	0.000190726	-3.71959
YDR079C-A	TFB5	-0.711041	0.000189134	-3.72323
YPR069C	SPE3	-0.655159	0.000188474	-3.72475
YIR037W	HYR1	-2.06793	0.000188051	-3.72573
YNL221C	POP1	-0.565942	0.000187898	-3.72608
YGR218W	CRM1	-0.655159	0.0001862	-3.73002
YKL143W	LTV1	-0.712192	0.000185954	-3.7306
YAL044C	GCV3	-0.865983	0.000185789	-3.73098
YJL210W	PEX2	-0.593618	0.000184281	-3.73452
YNL103W	MET4	-0.676442	0.000183739	-3.7358
YDR263C	DIN7	-0.58858	0.000181204	-3.74183
YAL059W	ECM1	-0.624306	0.000176864	-3.75236
YMR172W	HOT1	-1.64323	0.000175213	-3.75643
YDR352W	YPQ2	-0.935303	0.000171073	-3.76682
YBR214W	SDS24	-0.853645	0.000165252	-3.78185
YIL010W	DOT5	-0.5979	0.000164166	-3.78472
YLR052W	IES3	-1.08582	0.000163243	-3.78717
YLR284C	ECI1	-0.5144	0.000162284	-3.78973
YGL006W-A	YGL006W-A	-0.610211	0.000156116	-3.80655
YGR016W	YGR016W	-0.586754	0.000150614	-3.82213
YDL014W	NOP1	-0.621614	0.000146726	-3.83349
YDL075W	RPL31A	-0.560479	0.000146455	-3.83429
YBR220C	YBR220C	-1.13114	0.000141329	-3.84977
YKL016C	ATP7	-0.611414	0.000138875	-3.85738
YLR260W	LCB5	-1.26105	0.000137858	-3.86057
YHR007C	ERG11	-0.592372	0.000136317	-3.86545
YOL091W	SPO21	-1.65493	0.000136257	-3.86564
YOL077C	BRX1	-0.758813	0.000134861	-3.87011
YJR093C	FIP1	-0.536046	0.000133075	-3.8759
YDL204W	RTN2	-1.07502	0.00013295	-3.87631
YDR238C	SEC26	-1.14877	0.000131	-3.88273
YML120C	NDI1	-0.742014	0.000129708	-3.88703
YOR177C	MPC54	-0.59068	0.000128733	-3.89031
YNL123W	NMA111	-1.14642	0.000127285	-3.89522
YNL130C	CPT1	-0.566671	0.000125917	-3.89992
YMR014W	BUD22	-0.612367	0.000125197	-3.90241
YPL077C	YPL077C	-0.769361	0.000125153	-3.90256
YKR062W	TFA2	-1.4654	0.000124227	-3.90579
YBL074C	AAR2	-0.537768	0.000121055	-3.91702
YBR061C	TRM7	-0.614106	0.000119949	-3.921
YIL114C	POR2	-0.510686	0.000117914	-3.92843
YJL155C	FBP26	-0.723899	0.000114989	-3.93934
YNL138W	SRV2	-0.735997	0.000112527	-3.94875
YGR097W	ASK10	-0.865017	0.00011216	-3.95016
YIR026C	YVH1	-0.537943	0.000111464	-3.95286
YGL166W	CUP2	-0.6267	0.000111117	-3.95422
YLR023C	IZH3	-1.3027	0.00010869	-3.96381
YDL091C	UBX3	-0.808698	0.000104551	-3.98067
YER088C	DOT6	-1.72397	0.000101046	-3.99548
YJL146W	IDS2	-0.675645	9.97626e-05	-4.00103
YPL059W	GRX5	-0.956138	9.96839e-05	-4.00137
YEL048C	TCA17	-0.625024	9.90184e-05	-4.00428
YJR152W	DAL5	-0.909199	9.70783e-05	-4.01288
YGL098W	USE1	-0.589131	9.61483e-05	-4.01706
YIL102C	YIL102C	-0.712009	9.61128e-05	-4.01722
YKR065C	PAM17	-0.75292	9.49076e-05	-4.0227
YNL133C	FYV6	-0.736798	9.17221e-05	-4.03753
YPL002C	SNF8	-0.642206	9.13993e-05	-4.03906
YHR190W	ERG9	-0.685299	8.88079e-05	-4.05155
YFL038C	YPT1	-0.575493	8.15007e-05	-4.08884
YOL026C	MIM1	-0.828459	8.14087e-05	-4.08933
YOL013C	HRD1	-0.662933	8.09423e-05	-4.09182
YKR091W	SRL3	-0.656759	8.06477e-05	-4.09341
YDR253C	MET32	-0.733852	7.73691e-05	-4.11143
YOR178C	GAC1	-2.29045	7.27492e-05	-4.13817
YDR518W	EUG1	-1.20867	7.20611e-05	-4.1423
YOR217W	RFC1	-1.41159	7.02723e-05	-4.15322
YPL107W	DPC25	-0.688308	6.76615e-05	-4.16966
YGR056W	RSC1	-1.29816	6.66932e-05	-4.17592
YJR056C	YJR056C	-0.737239	6.5726e-05	-4.18226
YGL051W	MST27	-0.562999	6.1712e-05	-4.20963
YNL305C	BXI1	-0.693067	6.10292e-05	-4.21446
YPL254W	HFI1	-0.767013	6.09708e-05	-4.21488
YOL116W	MSN1	-0.6542	6.04542e-05	-4.21857
YOR036W	PEP12	-1.23588	5.97118e-05	-4.22394
YGR147C	NAT2	-0.772968	5.80524e-05	-4.23618
YHR200W	RPN10	-0.577729	5.73105e-05	-4.24177
YBR036C	CSG2	-0.623761	5.72594e-05	-4.24215
YNL233W	BNI4	-0.661869	5.65028e-05	-4.24793
YJL100W	LSB6	-1.6766	5.52648e-05	-4.25755
YML077W	BET5	-0.859533	5.48189e-05	-4.26107
YNL168C	FMP41	-0.86056	5.43505e-05	-4.2648
YJL201W	ECM25	-0.877416	5.41506e-05	-4.2664
YGL194C	HOS2	-0.588527	5.21862e-05	-4.28244
YDR346C	SVF1	-0.870304	5.15189e-05	-4.28803
YJL065C	DLS1	-0.567486	5.15153e-05	-4.28806
YGR136W	LSB1	-0.61662	5.10009e-05	-4.29242
YDR280W	RRP45	-0.598739	5.08953e-05	-4.29332
YLR211C	ATG38	-0.74754	5.08342e-05	-4.29384
YLR049C	MLO50	-1.01058	4.92737e-05	-4.30739
YJR097W	JJJ3	-0.658995	4.91679e-05	-4.30832
YDR191W	HST4	-0.655758	4.9118e-05	-4.30876
YHR030C	SLT2	-0.925292	4.86205e-05	-4.31318
YFR032C	RRT5	-0.578396	4.64393e-05	-4.33311
YDL005C	MED2	-0.645269	4.63488e-05	-4.33396
YNL011C	YNL011C	-1.57919	4.62866e-05	-4.33454
YMR186W	HSC82	-1.41638	4.58071e-05	-4.33907
YDR257C	RKM4	-1.08447	4.51161e-05	-4.34567
YNL058C	YNL058C	-1.72185	4.49253e-05	-4.34751
YBR205W	KTR3	-0.559641	4.4753e-05	-4.34918
YPL171C	OYE3	-1.47354	4.46635e-05	-4.35005
YJL033W	HCA4	-0.988569	4.41503e-05	-4.35507
YDR397C	NCB2	-0.629812	4.31785e-05	-4.36473
YOR069W	VPS5	-1.44817	4.30537e-05	-4.36599
YNR002C	ATO2	-0.63713	4.26844e-05	-4.36973
YHR189W	PTH1	-1.1693	4.21363e-05	-4.37534
YCR105W	ADH7	-0.789221	4.0889e-05	-4.38839
YGR204W	ADE3	-0.832767	4.02707e-05	-4.39501
YDR252W	BTT1	-1.30692	4.02659e-05	-4.39506
YKL184W	SPE1	-1.19376	3.92997e-05	-4.40561
YJR049C	UTR1	-1.54625	3.76555e-05	-4.42417
YGR003W	CUL3	-1.34286	3.76173e-05	-4.42461
YNL039W	BDP1	-0.843582	3.75052e-05	-4.42591
YNL088W	TOP2	-0.863514	3.46792e-05	-4.45993
YGL021W	ALK1	-1.49415	3.46722e-05	-4.46002
YMR029C	FAR8	-0.915527	3.32034e-05	-4.47882
YOL105C	WSC3	-0.689637	3.30693e-05	-4.48057
YNL122C	MRP35	-0.561497	3.24004e-05	-4.48945
YJL213W	YJL213W	-0.665168	3.21161e-05	-4.49328
YPL156C	PRM4	-0.707314	3.16176e-05	-4.50007
YJL203W	PRP21	-0.737745	3.11721e-05	-4.50623
YJR016C	ILV3	-0.710664	2.996e-05	-4.52346
YJR017C	ESS1	-0.710664	2.98186e-05	-4.52551
YHR005C-A	TIM10	-0.710664	2.96077e-05	-4.5286
YDR243C	PRP28	-0.587102	2.94945e-05	-4.53026
YER104W	RTT105	-0.710664	2.93593e-05	-4.53225
YDL208W	NHP2	-0.710664	2.91462e-05	-4.53542
YPL217C	BMS1	-0.710664	2.89599e-05	-4.5382
YKL126W	YPK1	-0.632302	2.88664e-05	-4.53961
YCL043C	PDI1	-0.710664	2.86747e-05	-4.5425
YKR071C	DRE2	-0.710664	2.86231e-05	-4.54328
YLR129W	DIP2	-0.762537	2.85363e-05	-4.5446
YPL085W	SEC16	-0.710664	2.81688e-05	-4.55023
YPL229W	YPL229W	-0.789727	2.76741e-05	-4.55793
YGR295C	COS6	-0.757995	2.72798e-05	-4.56416
YBR111C	YSA1	-1.34124	2.72309e-05	-4.56494
YPL258C	THI21	-1.01533	2.68335e-05	-4.57132
YNL333W	SNZ2	-0.716406	2.60559e-05	-4.58409
YGL228W	SHE10	-0.920497	2.47507e-05	-4.60641
YHR041C	SRB2	-0.579211	2.4323e-05	-4.61398
YGL176C	YGL176C	-0.813025	2.38801e-05	-4.62196
YCL061C	MRC1	-0.6141	2.29211e-05	-4.63976
YKL062W	MSN4	-0.815806	2.2459e-05	-4.64861
YMR284W	YKU70	-1.35785	2.21961e-05	-4.65372
YNL164C	IBD2	-1.78656	2.21656e-05	-4.65432
YBR204C	LDH1	-0.892804	2.21305e-05	-4.65501
YBR276C	PPS1	-0.793261	2.19621e-05	-4.65833
YOL140W	ARG8	-0.909625	2.11008e-05	-4.6757
YHR038W	RRF1	-0.797943	2.10266e-05	-4.67723
YJL005W	CYR1	-1.2548	1.99725e-05	-4.69957
YNR054C	ESF2	-0.658411	1.97143e-05	-4.70522
YBR050C	REG2	-0.908462	1.95907e-05	-4.70795
YGL121C	GPG1	-0.854321	1.90414e-05	-4.7203
YGL174W	BUD13	-0.689509	1.88549e-05	-4.72458
YMR018W	PEX9	-0.682609	1.87705e-05	-4.72653
YHR140W	YHR140W	-1.18174	1.83737e-05	-4.7358
YMR208W	ERG12	-1.12615	1.83026e-05	-4.73749
YER148W	SPT15	-0.618646	1.80885e-05	-4.7426
YPR029C	APL4	-0.955952	1.80464e-05	-4.74361
YOR213C	SAS5	-0.608066	1.71848e-05	-4.76486
YPL231W	FAS2	-1.35303	1.71754e-05	-4.76509
YOR353C	SOG2	-1.9355	1.67105e-05	-4.77701
YLR222C	UTP13	-1.12636	1.62493e-05	-4.78917
YGR252W	GCN5	-1.36954	1.61358e-05	-4.79221
YDL090C	RAM1	-1.21398	1.61273e-05	-4.79244
YDL027C	MRX9	-0.968712	1.56173e-05	-4.80639
YMR129W	POM152	-1.89605	1.56122e-05	-4.80654
YLR408C	BLS1	-0.84888	1.55373e-05	-4.80862
YDR113C	PDS1	-0.785274	1.52709e-05	-4.81613
YMR283C	RIT1	-1.06598	1.50769e-05	-4.82169
YGR125W	YGR125W	-2.23667	1.47903e-05	-4.83002
YDL116W	NUP84	-1.3404	1.47351e-05	-4.83165
YBL036C	YBL036C	-0.736224	1.40598e-05	-4.85202
YAL031C	GIP4	-0.797983	1.38581e-05	-4.8583
YCR079W	PTC6	-0.705365	1.36223e-05	-4.86575
YGR189C	CRH1	-0.806921	1.31042e-05	-4.88259
YER048W-A	ISD11	-0.640199	1.28515e-05	-4.89105
YER092W	IES5	-0.674875	1.26457e-05	-4.89806
YGR047C	TFC4	-1.07261	1.23836e-05	-4.90715
YGL057C	GEP7	-1.12659	1.18906e-05	-4.9248
YGL138C	YGL138C	-2.0674	1.17324e-05	-4.93061
YPL078C	ATP4	-1.06442	1.15788e-05	-4.93634
YDL212W	SHR3	-0.648673	1.13192e-05	-4.94619
YCL025C	AGP1	-0.586098	1.11725e-05	-4.95185
YJR030C	RBH2	-0.63308	1.11231e-05	-4.95377
YHR014W	SPO13	-1.21537	1.11003e-05	-4.95467
YJL055W	LOG1	-0.6449	1.08633e-05	-4.96404
YJL058C	BIT61	-2.40558	1.0729e-05	-4.96944
YOL111C	MDY2	-0.703088	1.06798e-05	-4.97144
YAL049C	AIM2	-0.826101	1.03957e-05	-4.98315
YLR214W	FRE1	-0.956942	1.02301e-05	-4.99012
YGL258W	VEL1	-0.71499	1.00876e-05	-4.99621
YOR289W	YOR289W	-0.718338	9.94351e-06	-5.00246
YOR148C	SPP2	-1.15697	9.87673e-06	-5.00539
YPL210C	SRP72	-1.20955	9.36396e-06	-5.02854
YKL014C	URB1	-1.801	9.3358e-06	-5.02985
YGR127W	YGR127W	-1.01253	9.25318e-06	-5.03371
YOR348C	PUT4	-0.786776	9.18534e-06	-5.0369
YEL039C	CYC7	-0.877538	9.15127e-06	-5.03852
YLR131C	ACE2	-2.80389	9.05468e-06	-5.04313
YOR035C	SHE4	-0.942712	8.80382e-06	-5.05533
YOL108C	INO4	-0.770455	8.66537e-06	-5.06221
YOR101W	RAS1	-0.772137	8.57518e-06	-5.06676
YMR296C	LCB1	-0.906808	8.54175e-06	-5.06845
YKL011C	CCE1	-0.655268	8.53879e-06	-5.0686
YDL037C	BSC1	-0.836578	8.05572e-06	-5.0939
YBL013W	FMT1	-0.686841	7.94856e-06	-5.09971
YNL302C	RPS19B	-0.747516	7.91848e-06	-5.10136
YOL131W	YOL131W	-0.621733	7.90552e-06	-5.10207
YBR282W	MRPL27	-0.624567	7.34454e-06	-5.13404
YPL003W	ULA1	-1.41296	6.88802e-06	-5.16191
YGR175C	ERG1	-0.861884	6.82889e-06	-5.16565
YKL186C	MTR2	-1.20574	6.75798e-06	-5.17018
YNL335W	DDI3	-0.739715	6.68363e-06	-5.17499
YGL050W	TYW3	-1.01013	6.65002e-06	-5.17718
YJR127C	RSF2	-0.948463	6.42666e-06	-5.19201
YHR134W	WSS1	-1.26694	6.30242e-06	-5.20049
YFR042W	KEG1	-0.710893	6.2611e-06	-5.20335
YJR036C	HUL4	-1.70536	6.133e-06	-5.21233
YGR057C	LST7	-0.72877	5.84572e-06	-5.23316
YOR048C	RAT1	-1.13589	5.64463e-06	-5.24836
YNL025C	SSN8	-0.669405	5.63296e-06	-5.24926
YCR059C	YIH1	-0.779645	5.60852e-06	-5.25115
YOR127W	RGA1	-0.737433	5.59444e-06	-5.25224
YDR051C	DET1	-0.678364	5.51921e-06	-5.25812
YOR341W	RPA190	-0.974434	5.47868e-06	-5.26132
YOR238W	YOR238W	-1.0549	5.10255e-06	-5.29221
YLR208W	SEC13	-0.666506	5.07931e-06	-5.2942
YJR076C	CDC11	-0.836593	4.91914e-06	-5.30811
YGR246C	BRF1	-1.26888	4.81475e-06	-5.31743
YMR184W	ADD37	-0.611361	4.65206e-06	-5.33235
YIR010W	DSN1	-1.75573	4.62866e-06	-5.33454
YDL148C	NOP14	-0.935942	4.59268e-06	-5.33793
YGR158C	MTR3	-0.732238	4.47092e-06	-5.3496
YMR188C	MRPS17	-0.653595	4.34433e-06	-5.36208
YBR137W	YBR137W	-0.874242	4.27463e-06	-5.3691
YMR251W	GTO3	-1.26029	4.25833e-06	-5.37076
YOR027W	STI1	-1.5087	4.18155e-06	-5.37866
YBR265W	TSC10	-0.635012	4.09307e-06	-5.38795
YNL156C	NSG2	-0.745324	4.04528e-06	-5.39305
YER142C	MAG1	-1.1895	4.03556e-06	-5.3941
YPR055W	SEC8	-1.39882	4.00691e-06	-5.39719
YPR071W	YPR071W	-0.883074	3.96338e-06	-5.40193
YMR300C	ADE4	-0.706741	3.94328e-06	-5.40414
YGR144W	THI4	-0.595199	3.93924e-06	-5.40459
YLR309C	IMH1	-1.70034	3.89728e-06	-5.40924
YBR104W	YMC2	-0.958207	3.8911e-06	-5.40993
YER079W	YER079W	-0.909865	3.81742e-06	-5.41823
YNL107W	YAF9	-0.916329	3.65612e-06	-5.43698
YBR129C	OPY1	-0.757189	3.6306e-06	-5.44002
YLR083C	EMP70	-0.867631	3.58137e-06	-5.44595
YKL218C	SRY1	-1.47849	3.57098e-06	-5.44721
YOR303W	CPA1	-0.903019	3.50999e-06	-5.45469
YDL176W	IPF1	-1.09316	3.5063e-06	-5.45515
YBR111W-A	SUS1	-0.702576	3.45606e-06	-5.46142
YJL173C	RFA3	-0.927604	3.36336e-06	-5.47323
YGL246C	RAI1	-0.625196	3.34539e-06	-5.47555
YCR071C	IMG2	-0.741969	3.31947e-06	-5.47893
YHR149C	SKG6	-0.764048	3.26325e-06	-5.48635
YDR200C	VPS64	-1.33174	3.24131e-06	-5.48928
YGR152C	RSR1	-0.677724	3.16223e-06	-5.50001
YOR155C	ISN1	-1.46309	3.14169e-06	-5.50284
YOR165W	SEY1	-0.82471	3.10977e-06	-5.50727
YGR220C	MRPL9	-0.777463	2.9298e-06	-5.53316
YLR199C	PBA1	-0.986611	2.91602e-06	-5.53521
YOL013W-A	YOL013W-A	-0.677319	2.86488e-06	-5.54289
YLR251W	SYM1	-0.828414	2.79372e-06	-5.55382
YER087W	AIM10	-2.73857	2.79248e-06	-5.55401
YBR029C	CDS1	-0.70642	2.70949e-06	-5.56711
YIL085C	KTR7	-0.837916	2.68627e-06	-5.57085
YER011W	TIR1	-0.984201	2.65625e-06	-5.57573
YER126C	NSA2	-0.776483	2.61239e-06	-5.58296
YIL157C	COA1	-0.769645	2.59909e-06	-5.58518
YMR076C	PDS5	-1.33876	2.56396e-06	-5.59109
YHR115C	DMA1	-0.746055	2.56062e-06	-5.59166
YCR016W	YCR016W	-0.733054	2.5305e-06	-5.59679
YGL025C	PGD1	-1.08082	2.49823e-06	-5.60237
YDR530C	APA2	-0.86002	2.48529e-06	-5.60462
YJR043C	POL32	-0.909079	2.47812e-06	-5.60588
YIL083C	CAB2	-2.01857	2.47042e-06	-5.60723
YFL008W	SMC1	-0.801724	2.43372e-06	-5.61373
YGR171C	MSM1	-1.11419	2.42142e-06	-5.61593
YPL219W	PCL8	-1.33017	2.37897e-06	-5.62361
YOL088C	MPD2	-0.741201	2.33405e-06	-5.63189
YMR269W	TMA23	-0.776077	2.23871e-06	-5.65
YNL278W	CAF120	-0.925639	2.23577e-06	-5.65057
YGR005C	TFG2	-0.647279	2.21946e-06	-5.65375
YLL039C	UBI4	-1.30404	2.21662e-06	-5.65431
YMR276W	DSK2	-1.71522	2.14998e-06	-5.66757
YNR066C	YNR066C	-1.1237	2.14397e-06	-5.66878
YKL130C	SHE2	-0.633616	2.07373e-06	-5.68325
YBR179C	FZO1	-0.774577	2.04034e-06	-5.6903
YGL032C	AGA2	-0.71019	2.01139e-06	-5.6965
YPR056W	TFB4	-0.634854	1.94246e-06	-5.71165
YBR138C	YBR138C	-1.08831	1.84317e-06	-5.73443
YPL072W	UBP16	-1.2869	1.83993e-06	-5.7352
YBR067C	TIP1	-0.686697	1.83136e-06	-5.73723
YGL082W	YGL082W	-0.946435	1.81627e-06	-5.74082
YMR091C	NPL6	-0.758333	1.80605e-06	-5.74327
YIR012W	SQT1	-1.05281	1.79078e-06	-5.74696
YGR199W	PMT6	-1.13959	1.77125e-06	-5.75172
YHR065C	RRP3	-0.811927	1.76385e-06	-5.75354
YJL133W	MRS3	-0.803214	1.71727e-06	-5.76516
YLR070C	XYL2	-1.5554	1.62597e-06	-5.78889
YBR081C	SPT7	-1.3555	1.51951e-06	-5.8183
YPR073C	LTP1	-1.06189	1.42579e-06	-5.84594
YMR110C	HFD1	-1.10152	1.41271e-06	-5.84995
YOR323C	PRO2	-0.794599	1.36741e-06	-5.8641
YDL168W	SFA1	-0.854084	1.35156e-06	-5.86917
YLR291C	GCD7	-1.15865	1.34338e-06	-5.8718
YGL179C	TOS3	-1.8282	1.30879e-06	-5.88313
YMR123W	PKR1	-0.70519	1.26068e-06	-5.89939
YDL167C	NRP1	-0.667382	1.25656e-06	-5.90082
YPL225W	YPL225W	-0.652993	1.23826e-06	-5.90719
YBL090W	MRP21	-0.936037	1.23454e-06	-5.90849
YGL005C	COG7	-0.843197	1.22732e-06	-5.91104
YPL241C	CIN2	-0.811564	1.21064e-06	-5.91698
YER021W	RPN3	-0.693643	1.19152e-06	-5.9239
YIL040W	APQ12	-0.697178	1.10397e-06	-5.95704
YPL130W	SPO19	-0.855527	1.00514e-06	-5.99777
YGL125W	MET13	-0.871792	9.97032e-07	-6.00129
YGR129W	SYF2	-0.62346	9.88527e-07	-6.00501
[truncated: 1,370 more rows]
